# Supplementary material for: Bis(1-amino-4-methyl­pyridinium) bis­(1,2-dicyano­ethene-1,2-dithiol­ato-κ2 S,S′)nickelate(II)
Source: Acta Crystallogr Sect E Struct Rep Online. 2008 Jun 28;64(Pt 7):m970. doi: 10.1107/S1600536808018886 (PMC2961888; doi:10.1107/S1600536808018886)
Supplement: Supplementary file 1 [file e-64-0m970-sup1.cif]

##############################################################################
###                                                                        ###
###        Electronic paper (Acta Crystallographica Section E)             ###
###                                                                        ###
##############################################################################
#                                                                            #
# This CIF contains the data in a paper accepted for publication in Acta     #
# Crystallographica Section E. It conforms to the requirements of Notes      #
# for Authors for Section E, and has been peer reviewed under the auspices   #
# of the IUCr Commission on Journals.                                        #
#                                                                            #
# Full details of the Crystallographic Information File format               #
# are given in the paper "The Crystallographic Information File (CIF):       #
# a New Standard Archive File for Crystallography" by S. R. Hall, F. H.      #
# Allen and I. D. Brown [Acta Cryst. (1991), A47, 655-685].                  #
#                                                                            #
# The current version of the core CIF dictionary is obtainable from          #
# ftp://ftp.iucr.org/pub/cif_core.dic. The current version number is 2.4.    #
#                                                                            #
# Software is freely available for graphical display of the structure(s) in  #
# this CIF.  For information consult the CIF home page http://www.iucr.org/  #
# cif/home.html                                                              #
#                                                                            #
# This file may be used for bona fide research purposes within the           #
# scientific community so long as proper attribution is given to the journal # 
# article from which it was obtained.                                        #
#                                                                            #
##############################################################################
                                             
data_global
_audit_creation_method     'from SHELXL97 CIF and IUCr SHELXL97-template'
_journal_date_recd_electronic     2008-06-18
_journal_date_accepted     2008-06-23
_journal_name_full     'Acta Crystallographica, Section E'
_journal_year     2008
_journal_volume     64
_journal_issue      7
_journal_page_first     m970
_journal_page_last     m970
_journal_paper_category     QM
_journal_coeditor_code     HK2475
_publ_contact_author_name     'Shao-Ming Zhao'
_publ_contact_author_address
;
Department of Applied Chemitry,
College of Science,
Nanjing University of Technology,
Nanjing, 210009,
People's Republic of China
;
_publ_contact_author_email     powdtech@njut.edu.cn
_publ_contact_author_fax     '86 25 83587280'
_publ_contact_author_phone     '86 25 83587279'
_publ_section_title
;
Bis(1-amino-4-methylpyridinium)
bis(1,2-dicyanoethene-1,2-dithiolato-\k^2^S,S')nicklate(II)
;
loop_
    _publ_author_name
    _publ_author_address
    'Jian-Lan Liu'
;
   Department of Applied Chemistry,
   College of Science,
   Nanjing University of Technology,
   Nanjing 210009,
   People's Republic of China
;
    'Bing-Qian Yao'
;
   Department of Applied Chemistry,
   College of Sciences,
   Nanjing University of Technology,
   Nanjing 210009,
   People's Republic of China
;
    'Shao-Ming Zhang'
;
   Department of Applied Chemistry,
   College of Sciences,
   Nanjing University of Technology,
   Nanjing 210009,
   People's Republic of China
;
data_I
_audit_creation_method     SHELXL-97
_chemical_name_systematic
;
Bis(1-amino-4-methylpyridinium)
bis(1,2-dicyanoethene-1,2-dithiolato-\k^2^S,S')nicklate(II)
;
_chemical_name_common     ?
_chemical_formula_moiety     '2(C6 H9 N2 +), C8 N4 Ni S4 2-'
_chemical_formula_sum     'C20 H18 N8 Ni S4'
_chemical_formula_iupac     '(C6 H9 N2)2 [Ni (C4 N2 S2)2]'
_chemical_formula_weight     557.39
_chemical_melting_point     ?
_symmetry_cell_setting     'triclinic'
_symmetry_space_group_name_H-M     'P -1'
_symmetry_space_group_name_Hall     '-P 1'
loop_
    _symmetry_equiv_pos_as_xyz
    'x, y, z'
    '-x, -y, -z'
_cell_length_a     7.678(5)
_cell_length_b     9.095(6)
_cell_length_c     9.665(6)
_cell_angle_alpha     93.116(7)
_cell_angle_beta     104.519(8)
_cell_angle_gamma     108.813(7)
_cell_volume     611.7(7)
_cell_formula_units_Z     1
_cell_measurement_reflns_used     2479
_cell_measurement_theta_min     2.26
_cell_measurement_theta_max     22.19
_cell_measurement_temperature     296(2)
_exptl_crystal_description     block
_exptl_crystal_colour     red
_exptl_crystal_size_max     0.30
_exptl_crystal_size_mid     0.20
_exptl_crystal_size_min     0.10
_exptl_crystal_density_diffrn     1.513
_exptl_crystal_density_meas     ?
_exptl_crystal_density_method     'not measured'
_exptl_crystal_F_000     286
_exptl_absorpt_coefficient_mu     1.160
_exptl_absorpt_correction_type     'multi-scan'
_exptl_absorpt_process_details     '(SADABS; Bruker, 2000)'
_exptl_absorpt_correction_T_min     0.732
_exptl_absorpt_correction_T_max     0.892
_exptl_special_details
;
;
_diffrn_ambient_temperature     296(2)
_diffrn_radiation_type     'MoK\a'
_diffrn_radiation_wavelength     0.71073
_diffrn_radiation_source     'sealed tube'
_diffrn_radiation_monochromator     'graphite'
_diffrn_measurement_device_type     'Bruker SMART CCD area-detector'
_diffrn_measurement_method     '\f and \w'
_diffrn_detector_area_resol_mean     ?
_diffrn_reflns_number     3040
_diffrn_reflns_av_R_equivalents     0.1367
_diffrn_reflns_av_sigmaI/netI     0.0807
_diffrn_reflns_theta_min     2.20
_diffrn_reflns_theta_max     25.00
_diffrn_reflns_theta_full     25.00
_diffrn_measured_fraction_theta_max     0.974
_diffrn_measured_fraction_theta_full     0.974
_diffrn_reflns_limit_h_min     -8
_diffrn_reflns_limit_h_max     9
_diffrn_reflns_limit_k_min     -10
_diffrn_reflns_limit_k_max     10
_diffrn_reflns_limit_l_min     -11
_diffrn_reflns_limit_l_max     8
_diffrn_standards_number     ?
_diffrn_standards_interval_count     ?
_diffrn_standards_interval_time     ?
_diffrn_standards_decay_%     ?
_refine_special_details
;
 Refinement of F^2^ against ALL reflections.  The weighted R-factor wR and
 goodness of fit S are based on F^2^, conventional R-factors R are based
 on F, with F set to zero for negative F^2^. The threshold expression of
 F^2^ > 2sigma(F^2^) is used only for calculating R-factors(gt) etc. and is
 not relevant to the choice of reflections for refinement.  R-factors based
 on F^2^ are statistically about twice as large as those based on F, and R-
 factors based on ALL data will be even larger.
;
_reflns_number_total     2097
_reflns_number_gt     1937
_reflns_threshold_expression     I>2\s(I)
_refine_ls_structure_factor_coef     Fsqd
_refine_ls_matrix_type     full
_refine_ls_R_factor_all     0.0670
_refine_ls_R_factor_gt     0.0651
_refine_ls_wR_factor_gt     0.1702
_refine_ls_wR_factor_ref     0.1734
_refine_ls_goodness_of_fit_ref     1.043
_refine_ls_restrained_S_all     1.043
_refine_ls_number_reflns     2097
_refine_ls_number_parameters     152
_refine_ls_number_restraints     0
_refine_ls_hydrogen_treatment     constr
_refine_ls_weighting_scheme     calc
_refine_ls_weighting_details
                 'calc w=1/[\s^2^(Fo^2^)+(0.1404P)^2^] where P=(Fo^2^+2Fc^2^)/3'
_atom_sites_solution_hydrogens     geom
_atom_sites_solution_primary     direct
_atom_sites_solution_secondary     difmap
_refine_ls_shift/su_max     0.000
_refine_ls_shift/su_mean     0.000
_refine_diff_density_max     0.819
_refine_diff_density_min     -1.482
_refine_ls_extinction_method     none
_refine_ls_extinction_coef     ?
loop_
    _atom_type_symbol
    _atom_type_description
    _atom_type_scat_dispersion_real
    _atom_type_scat_dispersion_imag
    _atom_type_scat_source
    'C' 'C' 0.0033 0.0016
                         'International Tables Vol C Tables 4.2.6.8 and 6.1.1.4'
    'H' 'H' 0.0000 0.0000
                         'International Tables Vol C Tables 4.2.6.8 and 6.1.1.4'
    'N' 'N' 0.0061 0.0033
                         'International Tables Vol C Tables 4.2.6.8 and 6.1.1.4'
    'S' 'S' 0.1246 0.1234
                         'International Tables Vol C Tables 4.2.6.8 and 6.1.1.4'
    'Ni' 'Ni' 0.3393 1.1124
                         'International Tables Vol C Tables 4.2.6.8 and 6.1.1.4'
_computing_data_collection     'SMART (Bruker, 2000)'
_computing_cell_refinement     'SMART (Bruker, 2000)'
_computing_data_reduction     'SAINT (Bruker, 2000)'
_computing_structure_solution     'SHELXS97 (Sheldrick, 2008)'
_computing_structure_refinement     'SHELXL97 (Sheldrick, 2008)'
_computing_molecular_graphics     'ORTEP-3 for Windows (Farrugia, 1997)'
_computing_publication_material     'SHELXTL (Sheldrick, 2008)'
loop_
    _atom_site_type_symbol
    _atom_site_label
    _atom_site_fract_x
    _atom_site_fract_y
    _atom_site_fract_z
    _atom_site_U_iso_or_equiv
    _atom_site_adp_type
    _atom_site_calc_flag
    _atom_site_refinement_flags
    _atom_site_occupancy
    _atom_site_disorder_assembly
    _atom_site_disorder_group
    Ni Ni1 0.5000 1.0000 0.0000 0.0326(2) Uani d S 1 . .
    S S1 0.53316(12) 0.82630(9) -0.14377(8) 0.0430(3) Uani d . 1 . .
    S S2 0.62570(12) 0.89841(9) 0.18019(8) 0.0441(3) Uani d . 1 . .
    N N1 0.3775(6) 0.6494(4) -0.5237(4) 0.0726(10) Uani d . 1 . .
    N N2 0.8189(5) 0.9732(4) 0.5790(3) 0.0570(7) Uani d . 1 . .
    N N3 0.8790(4) 0.6656(3) 0.8401(3) 0.0463(6) Uani d . 1 . .
    N N4 0.8879(5) 0.6838(4) 0.6984(4) 0.0633(8) Uani d . 1 . .
    H H4A 0.8169 0.6097 0.6282 0.076 Uiso calc R 1 . .
    H H4B 0.9644 0.7692 0.6817 0.076 Uiso calc R 1 . .
    C C1 0.4152(4) 0.8525(4) -0.3142(3) 0.0390(6) Uani d . 1 . .
    C C2 0.3924(5) 0.7418(4) -0.4332(3) 0.0476(7) Uani d . 1 . .
    C C3 0.6515(4) 1.0259(3) 0.3304(3) 0.0373(6) Uani d . 1 . .
    C C4 0.7452(4) 0.9981(4) 0.4683(3) 0.0433(7) Uani d . 1 . .
    C C5 0.8723(7) 0.6146(5) 1.2737(4) 0.0694(11) Uani d . 1 . .
    H H5A 0.9882 0.6007 1.3268 0.104 Uiso calc R 1 . .
    H H5B 0.7639 0.5245 1.2731 0.104 Uiso calc R 1 . .
    H H5C 0.8615 0.7068 1.3187 0.104 Uiso calc R 1 . .
    C C6 0.8775(5) 0.6333(4) 1.1208(4) 0.0488(7) Uani d . 1 . .
    C C7 0.7604(5) 0.5155(4) 1.0066(4) 0.0508(7) Uani d . 1 . .
    H H7 0.6800 0.4223 1.0251 0.061 Uiso calc R 1 . .
    C C8 0.7615(5) 0.5345(4) 0.8667(4) 0.0511(8) Uani d . 1 . .
    H H8 0.6802 0.4556 0.7909 0.061 Uiso calc R 1 . .
    C C9 0.9972(5) 0.7824(4) 0.9466(4) 0.0516(8) Uani d . 1 . .
    H H9 1.0795 0.8726 0.9252 0.062 Uiso calc R 1 . .
    C C10 0.9965(5) 0.7687(4) 1.0869(4) 0.0564(9) Uani d . 1 . .
    H H10 1.0764 0.8509 1.1601 0.068 Uiso calc R 1 . .
loop_
    _atom_site_aniso_label
    _atom_site_aniso_U_11
    _atom_site_aniso_U_22
    _atom_site_aniso_U_33
    _atom_site_aniso_U_12
    _atom_site_aniso_U_13
    _atom_site_aniso_U_23
    Ni1 0.0304(3) 0.0274(3) 0.0316(3) 0.0051(2) 0.0022(2) -0.0029(2)
    S1 0.0501(5) 0.0389(4) 0.0369(4) 0.0191(3) 0.0041(3) -0.0026(3)
    S2 0.0558(5) 0.0376(4) 0.0348(4) 0.0194(4) 0.0031(3) -0.0010(3)
    N1 0.091(3) 0.058(2) 0.0556(18) 0.0214(18) 0.0098(17) -0.0172(15)
    N2 0.0604(18) 0.0588(18) 0.0416(15) 0.0165(14) 0.0021(12) 0.0067(12)
    N3 0.0428(14) 0.0357(13) 0.0576(15) 0.0130(11) 0.0119(11) -0.0003(11)
    N4 0.078(2) 0.0500(17) 0.0605(18) 0.0180(16) 0.0238(16) 0.0052(13)
    C1 0.0360(14) 0.0370(15) 0.0354(14) 0.0068(11) 0.0052(11) -0.0055(11)
    C2 0.0506(18) 0.0385(16) 0.0421(16) 0.0100(13) 0.0029(13) -0.0063(12)
    C3 0.0334(14) 0.0344(14) 0.0342(13) 0.0058(11) 0.0020(10) -0.0028(10)
    C4 0.0400(16) 0.0402(15) 0.0404(15) 0.0073(12) 0.0051(12) 0.0007(12)
    C5 0.075(3) 0.064(3) 0.063(2) 0.027(2) 0.0076(19) 0.0050(18)
    C6 0.0418(17) 0.0439(16) 0.0552(18) 0.0176(13) 0.0028(13) -0.0011(13)
    C7 0.0487(18) 0.0321(15) 0.0605(19) 0.0042(13) 0.0111(14) -0.0011(13)
    C8 0.0461(18) 0.0336(15) 0.0620(19) 0.0060(13) 0.0085(14) -0.0080(13)
    C9 0.0404(17) 0.0317(15) 0.071(2) 0.0030(12) 0.0104(15) -0.0006(14)
    C10 0.0464(18) 0.0393(17) 0.063(2) 0.0053(14) -0.0033(15) -0.0110(14)
_geom_special_details
;
All e.s.d.'s (except the e.s.d. in the dihedral angle between two l.s.
planes) are estimated using the full covariance matrix. The cell e.s.d.'s
are taken into account individually in the estimation of e.s.d.'s in
distances, angles and torsion angles; correlations between e.s.d.'s in
cell parameters are only used when they are defined by crystal symmetry.
An approximate (isotropic) treatment of cell e.s.d.'s is used for
estimating e.s.d.'s involving l.s. planes.
;
loop_
    _geom_bond_atom_site_label_1
    _geom_bond_atom_site_label_2
    _geom_bond_site_symmetry_2
    _geom_bond_distance
    _geom_bond_publ_flag
    Ni1 S1 . 2.1655(12) ?
    Ni1 S1 2_675 2.1655(12) ?
    Ni1 S2 . 2.1738(11) ?
    Ni1 S2 2_675 2.1738(11) ?
    S1 C1 . 1.739(3) ?
    S2 C3 . 1.737(3) ?
    C1 C3 2_675 1.361(4) ?
    C1 C2 . 1.423(4) ?
    C2 N1 . 1.137(5) ?
    C3 C1 2_675 1.361(4) ?
    C3 C4 . 1.426(4) ?
    C4 N2 . 1.149(4) ?
    C5 C6 . 1.506(5) ?
    C5 H5A . 0.9600 ?
    C5 H5B . 0.9600 ?
    C5 H5C . 0.9600 ?
    C6 C10 . 1.388(5) ?
    C6 C7 . 1.388(5) ?
    C7 C8 . 1.375(5) ?
    C7 H7 . 0.9300 ?
    C8 N3 . 1.326(4) ?
    C8 H8 . 0.9300 ?
    C9 N3 . 1.343(4) ?
    C9 C10 . 1.369(5) ?
    C9 H9 . 0.9300 ?
    C10 H10 . 0.9300 ?
    N3 N4 . 1.404(4) ?
    N4 H4A . 0.8600 ?
    N4 H4B . 0.8600 ?
loop_
    _geom_angle_atom_site_label_1
    _geom_angle_atom_site_label_2
    _geom_angle_atom_site_label_3
    _geom_angle_site_symmetry_1
    _geom_angle_site_symmetry_3
    _geom_angle
    _geom_angle_publ_flag
    S1 Ni1 S1 . 2_675 180.00(3) ?
    S1 Ni1 S2 . . 88.08(5) ?
    S1 Ni1 S2 2_675 . 91.92(5) ?
    S1 Ni1 S2 . 2_675 91.92(5) ?
    S1 Ni1 S2 2_675 2_675 88.08(5) ?
    S2 Ni1 S2 . 2_675 180.0 ?
    C1 S1 Ni1 . . 103.30(12) ?
    C3 S2 Ni1 . . 103.34(12) ?
    C3 C1 C2 2_675 . 122.5(3) ?
    C3 C1 S1 2_675 . 120.5(2) ?
    C2 C1 S1 . . 117.0(3) ?
    N1 C2 C1 . . 176.8(4) ?
    C1 C3 C4 2_675 . 122.4(3) ?
    C1 C3 S2 2_675 . 120.3(2) ?
    C4 C3 S2 . . 117.4(2) ?
    N2 C4 C3 . . 178.9(4) ?
    C6 C5 H5A . . 109.5 ?
    C6 C5 H5B . . 109.5 ?
    H5A C5 H5B . . 109.5 ?
    C6 C5 H5C . . 109.5 ?
    H5A C5 H5C . . 109.5 ?
    H5B C5 H5C . . 109.5 ?
    C10 C6 C7 . . 117.0(3) ?
    C10 C6 C5 . . 122.0(3) ?
    C7 C6 C5 . . 121.0(4) ?
    C8 C7 C6 . . 120.9(3) ?
    C8 C7 H7 . . 119.5 ?
    C6 C7 H7 . . 119.5 ?
    N3 C8 C7 . . 119.8(3) ?
    N3 C8 H8 . . 120.1 ?
    C7 C8 H8 . . 120.1 ?
    N3 C9 C10 . . 120.0(3) ?
    N3 C9 H9 . . 120.0 ?
    C10 C9 H9 . . 120.0 ?
    C9 C10 C6 . . 120.6(3) ?
    C9 C10 H10 . . 119.7 ?
    C6 C10 H10 . . 119.7 ?
    C8 N3 C9 . . 121.7(3) ?
    C8 N3 N4 . . 120.4(3) ?
    C9 N3 N4 . . 117.8(3) ?
    N3 N4 H4A . . 120.0 ?
    N3 N4 H4B . . 120.0 ?
    H4A N4 H4B . . 120.0 ?
loop_
    _geom_hbond_atom_site_label_D
    _geom_hbond_atom_site_label_H
    _geom_hbond_atom_site_label_A
    _geom_hbond_site_symmetry_A
    _geom_hbond_distance_DH
    _geom_hbond_distance_HA
    _geom_hbond_distance_DA
    _geom_hbond_angle_DHA
    N4 H4A N1 2_665 0.86 2.35 3.151(6) 155.2
    N4 H4B N2 . 0.86 2.58 3.075(5) 117.7
