# Supplementary material for: Bis(1-amino-4-methyl­pyridinium) bis­(1,2-dicyano­ethene-1,2-dithiol­ato-κ2 S,S′)nickelate(II)
Source: Acta Crystallogr Sect E Struct Rep Online. 2008 Jun 28;64(Pt 7):m970. doi: 10.1107/S1600536808018886 (PMC2961888; doi:10.1107/S1600536808018886)
Supplement: Supplementary file 2 [file e-64-0m970-Isup2.hkl]

# 
# h,k,l, Fc-squared, Fo-squared, sigma(Fo-squared) and status flag 
# 
data_I
_shelx_title ' vb in P-1' 
_shelx_refln_list_code          4 
_shelx_F_calc_maximum      121.88 
_exptl_crystal_F_000       286.00 
_reflns_d_resolution_high  0.8409 
 
loop_ 
 _symmetry_equiv_pos_as_xyz 
 'x, y, z' 
 '-x, -y, -z' 
 
_cell_length_a     7.6778 
_cell_length_b     9.0947 
_cell_length_c     9.6649 
_cell_angle_alpha  93.116 
_cell_angle_beta  104.519 
_cell_angle_gamma 108.813 
 
_shelx_F_squared_multiplier     1.000 
 
loop_ 
 _refln_index_h 
 _refln_index_k 
 _refln_index_l 
 _refln_F_squared_calc 
 _refln_F_squared_meas 
 _refln_F_squared_sigma 
 _refln_observed_status 
   1   0   0     1614.60     1780.73      9.05 o 
   2   0   0     1278.71     1224.06      7.93 o 
   3   0   0      418.76      418.43      5.52 o 
   5   0   0       16.64       19.39      1.79 o 
   6   0   0       95.83       93.21      3.97 o 
   7   0   0       58.27       56.96      3.55 o 
  -8   1   0        0.30        0.79      1.32 o 
  -7   1   0       82.99       90.33      4.20 o 
  -5   1   0        7.87        7.17      1.18 o 
  -4   1   0       86.52       84.63      2.79 o 
  -3   1   0      128.00      107.40      2.64 o 
  -2   1   0     5535.47     5018.31     24.73 o 
  -1   1   0     1867.29     1336.50    191.40 o 
   0   1   0     2214.90     2148.78    391.34 o 
   3   1   0      468.54      476.47      6.40 o 
   4   1   0      264.50      263.41      5.46 o 
   5   1   0       22.35       23.03      2.06 o 
   7   1   0      140.07      114.10      5.11 o 
  -8   2   0        6.94        9.90      2.00 o 
  -7   2   0       64.37       57.14      3.26 o 
  -6   2   0      216.13      198.46      5.29 o 
  -5   2   0       54.16       65.18      2.76 o 
  -4   2   0       89.58       89.54      2.76 o 
  -3   2   0      219.20      235.39      3.79 o 
  -2   2   0    11543.15    10539.19   1111.13 o 
  -1   2   0     1519.84     1000.16    126.51 o 
   0   2   0      353.12      370.63     73.13 o 
   1   2   0      677.15      813.68      6.90 o 
   4   2   0      402.03      404.15      7.29 o 
   5   2   0      128.71      112.98      4.35 o 
   6   2   0        2.07        2.44      1.38 o 
   7   2   0      277.89      259.42      7.90 o 
  -8   3   0       69.57       65.57      3.79 o 
  -7   3   0      189.77      160.82     17.70 o 
  -6   3   0      337.48      305.62     29.61 o 
  -5   3   0      845.98      760.97     66.52 o 
  -4   3   0      456.77      379.10     48.25 o 
  -3   3   0      221.22      213.13     31.44 o 
  -2   3   0      185.03      197.73     21.59 o 
  -1   3   0     1830.45     1535.05    103.39 o 
   0   3   0      472.53      491.90     96.87 o 
   1   3   0      137.60      171.82      3.64 o 
   2   3   0       15.47       17.68      1.47 o 
   4   3   0       12.65       12.16      1.67 o 
   5   3   0       96.57       89.60      4.17 o 
   6   3   0       12.76       10.49      2.06 o 
   7   3   0        0.86        0.15      1.38 o 
  -8   4   0       86.59       92.47      4.35 o 
  -7   4   0      244.18      215.02     21.99 o 
  -6   4   0      279.91      269.16     25.73 o 
  -5   4   0      491.72      569.58     86.65 o 
  -4   4   0     2771.80     3095.11    346.56 o 
  -3   4   0        1.69        0.97      0.20 o 
  -2   4   0      279.65      221.65     15.28 o 
  -1   4   0       25.12       24.55      3.81 o 
   0   4   0      107.52      134.67     36.73 o 
   1   4   0       49.43       60.69      2.53 o 
   2   4   0       40.75       46.94      2.50 o 
   3   4   0      161.07      184.48      5.23 o 
   4   4   0      551.71      540.66      9.66 o 
   5   4   0       21.04       20.09      2.35 o 
   6   4   0       24.72       22.47      2.73 o 
  -7   5   0       12.93       14.30      1.33 o 
  -6   5   0      814.02      757.09     85.38 o 
  -5   5   0      212.85      234.81     37.06 o 
  -4   5   0     1134.02     1153.05    231.92 o 
  -3   5   0     1880.30     2014.50    422.01 o 
  -2   5   0      658.53      432.60     23.95 o 
  -1   5   0      166.27      162.80     24.85 o 
   0   5   0      338.74      391.44     86.35 o 
   1   5   0       84.75      120.68      3.91 o 
   2   5   0      560.68      617.74      9.43 o 
   3   5   0       42.08       48.56      3.08 o 
   4   5   0      411.89      379.39      8.72 o 
   5   5   0      159.09      142.41      5.90 o 
  -8   6   0       24.34       19.33      2.32 o 
  -7   6   0        0.19        0.25      0.57 o 
  -6   6   0       19.93       16.79      1.31 o 
  -5   6   0      376.14      410.90     74.20 o 
  -4   6   0      248.59      279.81     62.48 o 
  -3   6   0     1094.24     1096.49    194.10 o 
  -2   6   0      825.51      575.95     89.68 o 
  -1   6   0      632.07      634.13    127.52 o 
   0   6   0      901.56     1014.31    214.31 o 
   1   6   0      124.44      166.30      5.02 o 
   2   6   0        4.66        4.55      1.35 o 
   3   6   0      624.73      663.48     11.40 o 
   4   6   0      245.62      227.13      7.29 o 
   5   6   0      175.61      159.07      6.64 o 
  -8   7   0       13.86        9.96      1.94 o 
  -7   7   0        0.64        0.00      0.91 o 
  -6   7   0       71.86       61.77      2.37 o 
  -5   7   0       28.88       25.89      6.37 o 
  -4   7   0        5.45       11.77      3.86 o 
  -3   7   0      356.57      321.24     38.86 o 
  -2   7   0      456.26      352.43     27.63 o 
  -1   7   0      344.97      384.74     68.65 o 
   0   7   0       41.37       42.68      7.36 o 
   1   7   0      370.60      458.67      8.99 o 
   2   7   0        1.21        2.20      1.29 o 
   3   7   0       65.28       62.78      3.97 o 
   4   7   0      120.94      106.69      5.46 o 
  -7   8   0       20.37       17.30      2.35 o 
  -6   8   0       29.68       28.29      2.64 o 
  -5   8   0       64.87       78.12     16.96 o 
  -4   8   0       15.53       14.91      3.39 o 
  -3   8   0       11.24       11.19      1.15 o 
  -2   8   0       58.39       40.40      3.11 o 
  -1   8   0      284.26      297.68     46.96 o 
   0   8   0      175.15      241.50      6.73 o 
   1   8   0        5.16        7.05      1.70 o 
   2   8   0        5.97        5.73      1.70 o 
   3   8   0        1.00        1.44      1.50 o 
  -7   9   0       32.16       34.11      3.20 o 
  -6   9   0        7.01        6.82      1.70 o 
  -5   9   0       10.29       11.78      2.76 o 
  -4   9   0        0.40        0.92      0.63 o 
  -3   9   0       29.08       25.35      1.95 o 
  -2   9   0      208.00      175.35      8.94 o 
  -1   9   0       10.29       11.71      2.48 o 
   0   9   0      124.56      152.46      5.85 o 
   1   9   0        0.48        0.00      0.97 o 
   2   9   0       16.94       16.22      2.64 o 
  -5  10   0       67.22       69.24      4.32 o 
  -4  10   0       46.90       52.80      8.52 o 
  -3  10   0        5.28        7.07      1.53 o 
  -2  10   0       52.42       42.06      3.07 o 
  -1  10   0       86.34       96.73      4.85 o 
   0  10   0       56.73       65.18      4.26 o 
   0 -10   1       48.22       62.28      4.05 o 
   1 -10   1        7.21        6.02      1.75 o 
   2 -10   1        0.39        0.35      0.62 o 
   3 -10   1        2.19        1.73      1.23 o 
   4 -10   1        0.57        0.73      1.09 o 
   5 -10   1       63.11       67.33      4.32 o 
  -2  -9   1      127.73      165.53      6.64 o 
  -1  -9   1       95.37      122.97      5.43 o 
   0  -9   1       98.12      113.13      4.94 o 
   1  -9   1        4.71        5.65      1.04 o 
   2  -9   1       35.83       30.59      4.49 o 
   3  -9   1       72.95       72.29     11.38 o 
   4  -9   1       20.24       20.09      2.29 o 
   5  -9   1       39.57       39.80      3.20 o 
   6  -9   1       66.45       66.74      4.17 o 
  -3  -8   1       74.74       73.79      4.49 o 
  -2  -8   1      146.90      174.79      6.32 o 
  -1  -8   1      207.13      262.59      7.23 o 
   0  -8   1      246.79      271.86     53.43 o 
   1  -8   1      208.68      204.53     25.38 o 
   2  -8   1       55.98       54.57      3.63 o 
   3  -8   1      101.77      113.54     20.90 o 
   4  -8   1       23.64       23.52      4.92 o 
   5  -8   1        9.19        8.99      1.70 o 
   6  -8   1        0.17        0.00      0.82 o 
   7  -8   1       23.82       26.32      2.79 o 
  -4  -7   1        3.53        3.70      1.65 o 
  -3  -7   1       80.86       89.24      4.58 o 
  -2  -7   1      192.66      239.44      6.79 o 
  -1  -7   1      493.51      663.54     10.49 o 
   0  -7   1      701.97      794.31    179.38 o 
   1  -7   1      698.22      702.60    118.77 o 
   2  -7   1      314.30      258.74     15.22 o 
   3  -7   1      353.05      149.53    166.93 o 
   4  -7   1        9.98       12.82      3.80 o 
   5  -7   1        7.88        7.70      1.50 o 
   6  -7   1       15.17       13.48      1.94 o 
   7  -7   1       58.87       47.06      3.38 o 
   8  -7   1       10.38       12.72      2.23 o 
  -5  -6   1       47.73       50.23      3.85 o 
  -4  -6   1        9.55        9.14      1.94 o 
  -3  -6   1       66.73       80.52      4.08 o 
  -2  -6   1      132.92      153.84      5.05 o 
  -1  -6   1      125.30      174.43      4.99 o 
   0  -6   1      246.63      221.42     43.19 o 
   1  -6   1     2083.51     1880.71    253.18 o 
   2  -6   1      631.38      482.07     20.36 o 
   3  -6   1      749.31      857.82    189.96 o 
   4  -6   1      513.62      559.33    124.73 o 
   5  -6   1      151.49      161.57     31.20 o 
   6  -6   1       77.64       67.42      3.58 o 
   7  -6   1       84.54       69.18      3.88 o 
   8  -6   1       38.59       37.60      3.20 o 
  -6  -5   1       73.89       65.36      4.41 o 
  -5  -5   1       36.97       37.98      3.20 o 
  -4  -5   1        5.16        5.99      1.56 o 
  -3  -5   1       14.61       18.98      2.06 o 
  -2  -5   1       11.78       15.98      1.73 o 
  -1  -5   1        6.84        9.78      1.60 o 
   0  -5   1       16.81       15.26      2.85 o 
   1  -5   1      185.27      131.79     19.58 o 
   2  -5   1     2085.03     1547.09    125.64 o 
   3  -5   1      666.58      742.04     97.98 o 
   4  -5   1      757.39      785.47    143.34 o 
   5  -5   1      133.53      120.54     19.86 o 
   6  -5   1      182.27      168.27     19.77 o 
   7  -5   1      107.20       98.82      4.44 o 
   8  -5   1       50.08       34.75      3.00 o 
  -6  -4   1       65.08       59.02      3.97 o 
  -5  -4   1       16.14       16.92      2.29 o 
  -4  -4   1       36.71       39.63      2.79 o 
  -3  -4   1       39.96       41.51      2.53 o 
  -2  -4   1      139.51      175.08      4.49 o 
  -1  -4   1      735.31      734.37    112.27 o 
   0  -4   1        4.96        4.90      0.76 o 
   1  -4   1       52.08       36.31      1.26 o 
   2  -4   1       58.97       57.28      6.85 o 
   3  -4   1      123.04      117.07     24.51 o 
   4  -4   1      849.86      923.87     82.57 o 
   5  -4   1      277.31      312.77     45.67 o 
   6  -4   1       91.95       71.80      8.45 o 
   7  -4   1        3.88        1.56      1.03 o 
   8  -4   1        9.55       11.93      1.97 o 
  -7  -3   1       21.93       21.94      2.91 o 
  -6  -3   1       86.02       81.93      4.38 o 
  -5  -3   1      346.57      342.20      7.87 o 
  -4  -3   1      157.44      155.66      4.85 o 
  -3  -3   1      229.93      204.78      4.96 o 
  -2  -3   1      725.95      546.01      7.05 o 
  -1  -3   1       13.02       19.15      4.96 o 
   0  -3   1     2943.44     2842.59    537.42 o 
   1  -3   1       26.12       36.68      1.68 o 
   2  -3   1       20.49       41.86     10.53 o 
   3  -3   1      799.76      887.37    103.53 o 
   4  -3   1      320.38      387.65     69.22 o 
   5  -3   1      163.28      167.29     28.67 o 
   6  -3   1       11.83        5.82      1.06 o 
   7  -3   1        2.75        1.12      0.79 o 
  -7  -2   1      101.74       94.06      4.85 o 
  -6  -2   1       31.77       31.08      2.76 o 
  -5  -2   1      233.32      227.54      6.08 o 
  -4  -2   1      296.62      293.99      6.17 o 
  -3  -2   1     2169.94     2434.04     15.77 o 
  -2  -2   1     1609.78     1343.72    291.39 o 
  -1  -2   1     2690.97     2594.44    286.37 o 
   0  -2   1      172.75      149.77      1.67 o 
   1  -2   1     2264.58     2089.22    110.93 o 
   2  -2   1        3.32        5.41      1.41 o 
   3  -2   1      172.47      193.48     33.80 o 
   4  -2   1      288.79      252.95      4.47 o 
   6  -2   1        0.94        2.70      1.00 o 
   7  -2   1        0.86        2.23      1.20 o 
  -7  -1   1        0.83        0.00      1.00 o 
  -6  -1   1       20.51       21.68      2.23 o 
  -5  -1   1      150.06      171.17      4.96 o 
  -4  -1   1      253.06      235.86      5.17 o 
  -3  -1   1     2677.74     2980.61     16.24 o 
  -2  -1   1    14853.57    11220.29   2441.36 o 
  -1  -1   1    10605.01     8784.39   2001.56 o 
   0  -1   1      851.52      906.14    109.73 o 
   1  -1   1       61.56       94.33     14.09 o 
   2  -1   1      428.32      368.93      3.73 o 
   3  -1   1        5.14        2.53      0.44 o 
   4  -1   1      234.63      193.12      4.11 o 
   5  -1   1      578.65      609.14      8.34 o 
   6  -1   1      425.14      434.67      7.93 o 
   7  -1   1      164.99      154.02      5.38 o 
  -8   0   1       34.47       43.98      3.53 o 
  -7   0   1        1.34        0.73      1.09 o 
  -6   0   1        0.43        0.00      0.79 o 
  -5   0   1        2.13        1.06      0.73 o 
  -4   0   1      592.94      579.00      7.64 o 
  -3   0   1     1039.52     1074.71      8.99 o 
  -2   0   1     7681.42     6134.52    765.78 o 
  -1   0   1      549.53      537.61      4.14 o 
   0   0   1     2791.87     1720.10     11.34 o 
   2   0   1      151.04      180.60      2.94 o 
   3   0   1      108.38      104.75      2.79 o 
   4   0   1     1294.68     1418.55     11.84 o 
   5   0   1      887.75      837.27     10.31 o 
   6   0   1      622.12      623.68      9.99 o 
   7   0   1      170.61      155.87      5.67 o 
   8   0   1      155.79      138.54      5.90 o 
  -8   1   1       28.25       26.59      2.79 o 
  -6   1   1       27.49       27.20      2.17 o 
  -5   1   1        9.34        9.22      1.26 o 
  -4   1   1      241.97      210.71      4.44 o 
  -3   1   1      725.50      863.76      7.73 o 
  -2   1   1     2483.51     2268.23    201.24 o 
  -1   1   1      880.70      855.52     88.19 o 
   0   1   1      332.09      484.55      4.00 o 
   1   1   1      876.33     1139.72      7.34 o 
   5   1   1      165.30      162.21      4.94 o 
   6   1   1      506.90      458.79      9.05 o 
   7   1   1      161.42      162.18      6.08 o 
  -8   2   1      144.07      147.55      5.64 o 
  -7   2   1      190.03      197.55      5.93 o 
  -6   2   1       11.08       12.62      1.40 o 
  -5   2   1        1.06        3.81      0.75 o 
  -4   2   1      360.51      322.92     35.68 o 
  -3   2   1       52.56       59.07      8.89 o 
  -2   2   1      696.94      759.84    137.52 o 
  -1   2   1     2422.13     1955.93    217.53 o 
   0   2   1       11.35       17.10      0.97 o 
   1   2   1      284.24      340.05      4.64 o 
   2   2   1       16.77       26.38      1.59 o 
   4   2   1        0.50        1.20      0.82 o 
   5   2   1       87.10       94.71      4.08 o 
   6   2   1        5.11        3.26      1.47 o 
   7   2   1      161.23      135.45      5.85 o 
  -8   3   1      149.87      153.75      5.67 o 
  -7   3   1      304.19      323.37      7.43 o 
  -6   3   1      301.50      269.86     27.35 o 
  -5   3   1      927.78      895.27     84.09 o 
  -4   3   1      111.45      154.16     25.73 o 
  -3   3   1       38.36       48.85      8.46 o 
  -2   3   1     1154.01     1071.42    147.52 o 
  -1   3   1       20.45       23.96      4.20 o 
   0   3   1       29.20       49.53      1.91 o 
   1   3   1      518.81      700.88      7.70 o 
   2   3   1      486.26      521.68      7.34 o 
   3   3   1      243.11      295.31      6.17 o 
   4   3   1      143.30      148.93      4.91 o 
   5   3   1       18.11       13.78      2.00 o 
  -9   4   1       22.53       23.68      2.79 o 
  -8   4   1      101.58      101.49      4.61 o 
  -7   4   1      355.98      352.39     27.17 o 
  -6   4   1      462.53      440.23     44.40 o 
  -5   4   1      446.22      402.64     58.58 o 
  -4   4   1     2094.45     2521.25    330.16 o 
  -3   4   1       18.98       29.50      7.18 o 
  -2   4   1      608.21      496.03     40.26 o 
  -1   4   1      744.59      707.61    111.82 o 
   0   4   1      399.99      554.94      7.14 o 
   1   4   1     1592.28     2096.75     15.04 o 
   2   4   1     1041.53     1218.77     12.43 o 
   3   4   1      252.56      253.98      6.26 o 
   4   4   1      373.93      356.77      8.05 o 
   5   4   1       43.58       44.62      3.29 o 
   6   4   1        1.29        0.82      1.35 o 
  -8   5   1        5.91        4.67      1.41 o 
  -7   5   1        0.68        0.63      0.59 o 
  -6   5   1      707.54      707.92     80.53 o 
  -5   5   1      290.97      289.06     47.03 o 
  -4   5   1      472.77      480.06     85.34 o 
  -3   5   1      850.62      794.63    138.29 o 
  -2   5   1      764.88      645.06     43.26 o 
  -1   5   1      479.54      500.02     85.72 o 
   0   5   1      248.21      339.05      6.26 o 
   1   5   1      300.97      377.27      7.05 o 
   2   5   1     2860.00     3289.55     22.35 o 
   3   5   1      265.49      261.83      6.90 o 
   4   5   1      216.74      199.43      6.52 o 
   5   5   1      106.26       93.74      4.96 o 
  -8   6   1        2.92        4.85      1.44 o 
  -7   6   1        2.26        1.50      0.71 o 
  -6   6   1       37.66       36.91      4.61 o 
  -5   6   1      550.21      572.23    105.11 o 
  -4   6   1      273.77      283.72     58.72 o 
  -3   6   1      189.53      178.72      8.58 o 
  -2   6   1      237.01      183.21      3.88 o 
  -1   6   1        0.92        1.22      0.75 o 
   0   6   1       94.08      112.22      4.05 o 
   1   6   1      160.90      205.69      5.76 o 
   2   6   1      200.40      206.63      6.17 o 
   3   6   1      992.89      970.57     14.10 o 
   4   6   1      118.28      116.12      5.43 o 
  -8   7   1      103.51       87.04      4.49 o 
  -7   7   1        0.33        0.93      0.82 o 
  -6   7   1        6.09        5.64      0.99 o 
  -5   7   1        8.00        7.82      1.40 o 
  -4   7   1      153.88      156.97     30.59 o 
  -3   7   1      113.65       96.80      4.05 o 
  -2   7   1      109.01       89.72      4.60 o 
  -1   7   1       73.97       76.97     12.76 o 
   0   7   1      638.84      809.77     11.60 o 
   1   7   1       72.97       80.87      4.05 o 
   2   7   1       15.31       11.87      2.14 o 
   3   7   1       38.81       32.14      3.11 o 
   4   7   1       54.86       49.97      4.00 o 
  -7   8   1       17.99       18.33      1.69 o 
  -6   8   1       11.59       13.69      3.61 o 
  -5   8   1       56.92       63.74     14.41 o 
  -4   8   1      173.73      168.95     21.09 o 
  -3   8   1      351.26      289.50     19.06 o 
  -2   8   1        4.65        4.63      0.87 o 
  -1   8   1       16.91       14.77      1.42 o 
   0   8   1       41.22       50.00      3.35 o 
   1   8   1      385.61      442.55      9.81 o 
   2   8   1        5.39        3.23      1.65 o 
  -7   9   1       53.59       61.89      4.08 o 
  -6   9   1       33.00       38.64      8.06 o 
  -5   9   1       82.38       93.39     15.14 o 
  -4   9   1       99.12      100.57      5.13 o 
  -3   9   1       95.07       75.40      2.82 o 
  -2   9   1      498.39      440.76     13.63 o 
  -1   9   1       11.20        9.75      1.85 o 
   0   9   1       15.85       21.18      2.61 o 
   1   9   1        0.80        1.41      1.38 o 
  -6  10   1       15.28       12.48      2.23 o 
  -5  10   1        1.45        1.30      0.82 o 
  -4  10   1      145.63      145.98     11.47 o 
  -3  10   1       36.02       33.67      2.12 o 
  -2  10   1      208.72      181.05      7.11 o 
  -1  10   1      474.17      473.48     10.78 o 
   0 -10   2        3.95        5.30      1.14 o 
   1 -10   2       43.72       42.17      2.28 o 
   2 -10   2       29.34       33.43      3.00 o 
   3 -10   2        0.26        0.00      0.94 o 
   4 -10   2       18.04       18.86      2.53 o 
   5 -10   2       59.78       60.40      4.17 o 
  -2  -9   2      125.20      168.50      6.58 o 
  -1  -9   2       75.43      105.96      4.96 o 
   0  -9   2        9.22        8.73      1.44 o 
   1  -9   2        8.42        8.04      1.22 o 
   2  -9   2       19.63       12.14      2.47 o 
   3  -9   2        9.61        9.55      1.79 o 
   4  -9   2       34.29       29.55      2.79 o 
   5  -9   2       18.90       20.53      2.47 o 
   6  -9   2       21.45       22.33      2.64 o 
  -3  -8   2      163.75      206.98      7.17 o 
  -2  -8   2      210.51      276.81      7.73 o 
  -1  -8   2      350.15      466.66      9.37 o 
   0  -8   2      234.71      272.85     54.57 o 
   1  -8   2       59.80       60.24      7.08 o 
   2  -8   2       48.48       46.89      1.96 o 
   3  -8   2        0.29        0.18      0.76 o 
   4  -8   2       55.09       50.50      3.29 o 
   5  -8   2      146.14      135.48      5.43 o 
   6  -8   2       35.45       38.69      3.20 o 
   7  -8   2       30.12       29.26      3.00 o 
  -4  -7   2       23.14       22.97      2.76 o 
  -3  -7   2       74.21       94.74      4.64 o 
  -2  -7   2      152.26      200.55      6.11 o 
  -1  -7   2      508.26      493.46     84.94 o 
   0  -7   2      591.03      613.34    112.52 o 
   1  -7   2      430.54      370.40     42.14 o 
   2  -7   2      192.95      172.71     11.15 o 
   3  -7   2      298.40      375.78     89.21 o 
   4  -7   2       81.76       68.74      3.55 o 
   5  -7   2      238.43      203.28      6.26 o 
   6  -7   2      138.44      133.31      5.38 o 
   7  -7   2       90.72       84.51      4.58 o 
  -5  -6   2        0.96        0.97      1.26 o 
  -4  -6   2        5.50        4.17      1.53 o 
  -3  -6   2        0.35        1.70      1.09 o 
  -2  -6   2        6.21        4.47      1.75 o 
  -1  -6   2      287.37      270.11     45.85 o 
   0  -6   2      327.72      298.52     59.08 o 
   1  -6   2      996.03      769.04    110.43 o 
   2  -6   2      385.38      313.05     15.96 o 
   3  -6   2      127.05      153.54     40.27 o 
   4  -6   2      152.68      135.51      4.61 o 
   5  -6   2      126.19      109.60      4.41 o 
   6  -6   2      138.66      120.88      4.91 o 
   7  -6   2      144.35      137.13      5.55 o 
   8  -6   2      121.36      111.22      5.35 o 
  -6  -5   2       13.96       13.40      2.38 o 
  -5  -5   2        3.38        2.79      1.41 o 
  -4  -5   2       18.96       18.71      2.20 o 
  -3  -5   2       20.46       25.82      2.23 o 
  -2  -5   2      126.58      124.48     34.24 o 
  -1  -5   2       28.75       33.06      9.53 o 
   0  -5   2      188.74      190.15     36.86 o 
   1  -5   2       14.27        8.70      0.97 o 
   2  -5   2      744.49      802.35     69.37 o 
   3  -5   2      122.22      127.01     16.41 o 
   4  -5   2       40.32       33.66      4.24 o 
   5  -5   2       28.61       22.53      2.03 o 
   6  -5   2        0.56        0.32      0.73 o 
   7  -5   2       29.01       31.46      2.76 o 
   8  -5   2       88.50       75.00      4.35 o 
  -6  -4   2       60.80       65.89      4.17 o 
  -5  -4   2       96.31       90.83      4.41 o 
  -4  -4   2      180.68      200.58      5.82 o 
  -3  -4   2        1.50        1.25      0.54 o 
  -2  -4   2       27.78       21.80      4.08 o 
  -1  -4   2      384.37      403.97     72.04 o 
   0  -4   2      362.32      323.54      3.44 o 
   1  -4   2      413.71      370.24     16.32 o 
   2  -4   2      677.62      744.31     93.94 o 
   3  -4   2      392.23      368.00     46.43 o 
   4  -4   2        1.78        1.44      0.35 o 
   5  -4   2       62.41       80.81      3.06 o 
   6  -4   2       76.42      111.10      4.02 o 
   8  -4   2       43.06       34.93      3.06 o 
  -7  -3   2       65.98       59.93      4.17 o 
  -6  -3   2      105.82      113.27      5.08 o 
  -5  -3   2      393.91      402.45      8.49 o 
  -4  -3   2     1139.28     1261.78     13.51 o 
  -3  -3   2      277.79      258.56     60.48 o 
  -2  -3   2      107.66       88.94     23.27 o 
  -1  -3   2     1223.44     1208.90    158.83 o 
   0  -3   2      158.58      156.06     26.83 o 
   1  -3   2      926.12      929.11     64.77 o 
   2  -3   2      770.48      779.30    163.71 o 
   3  -3   2      254.80      295.89     23.74 o 
   4  -3   2       57.32       56.16     10.13 o 
   5  -3   2       75.53       84.29     11.10 o 
   6  -3   2       47.04       56.40      3.08 o 
   7  -3   2        9.18       11.84      1.94 o 
  -6  -2   2      120.04      119.38      4.94 o 
  -5  -2   2      647.98      692.39     10.46 o 
  -4  -2   2     1931.00     2114.96     16.45 o 
  -3  -2   2     4729.21     4452.20   1071.24 o 
  -2  -2   2       93.48       89.14     20.64 o 
  -1  -2   2      770.83      711.95     89.33 o 
   0  -2   2      244.38      216.42     52.91 o 
   1  -2   2        4.99        5.05      0.56 o 
   2  -2   2     1034.94     1036.81     95.54 o 
   3  -2   2     1403.02     1621.61    288.88 o 
   4  -2   2      693.46      825.23    139.21 o 
   5  -2   2      909.93     1102.88     11.93 o 
   6  -2   2        0.52        0.35      0.97 o 
   7  -2   2        4.98        3.64      1.44 o 
   8  -2   2       10.18        7.84      1.94 o 
  -8  -1   2        0.22        0.00      1.23 o 
  -7  -1   2        3.50        3.61      1.47 o 
  -6  -1   2       24.99       22.53      2.23 o 
  -5  -1   2      732.88      796.02     10.66 o 
  -4  -1   2     1450.61     1425.84     12.72 o 
  -3  -1   2      776.00      636.71    106.38 o 
  -2  -1   2      384.51      335.05     50.59 o 
  -1  -1   2      221.33      210.86     16.15 o 
   0  -1   2      115.10      117.19      2.76 o 
   1  -1   2      160.00      168.88      2.88 o 
   2  -1   2     1278.41     1707.00    157.92 o 
   3  -1   2     5147.40     5889.01    363.04 o 
   4  -1   2     1419.16     1496.69     11.34 o 
   5  -1   2      831.80      871.70      9.90 o 
   6  -1   2      387.27      406.85      7.70 o 
  -8   0   2        4.45        4.14      1.67 o 
  -7   0   2        1.35        0.65      1.06 o 
  -6   0   2        1.92        2.03      0.97 o 
  -5   0   2      142.19      169.67      4.76 o 
  -4   0   2      907.95      979.09     10.08 o 
  -3   0   2       80.50       57.36      8.92 o 
  -2   0   2       27.40       26.46      4.98 o 
  -1   0   2      114.47      138.88      9.44 o 
   0   0   2      251.19      238.28      6.90 o 
   1   0   2      298.16      361.38      2.70 o 
   5   0   2      417.27      412.02      7.31 o 
   6   0   2      302.09      304.66      7.05 o 
  -7   1   2       11.81       15.16      2.03 o 
  -6   1   2        2.49        1.91      0.91 o 
  -5   1   2       17.08       15.67      1.00 o 
  -4   1   2       36.54       25.33      1.63 o 
  -3   1   2      819.17      673.24    118.97 o 
  -2   1   2       11.98        7.42      0.87 o 
  -1   1   2      240.04      244.77      3.58 o 
   0   1   2      407.00      539.36      3.35 o 
   1   1   2     2213.02     3230.24     13.95 o 
   2   1   2       41.63       55.73      2.03 o 
   4   1   2       25.66       21.88      1.88 o 
   5   1   2      231.39      233.65      5.93 o 
   6   1   2      159.94      152.64      5.38 o 
   7   1   2       58.47       52.41      3.67 o 
  -8   2   2       85.68      100.67      4.76 o 
  -7   2   2      219.95      234.36      6.52 o 
  -6   2   2        0.67        2.17      0.91 o 
  -5   2   2       95.82       86.74      7.27 o 
  -4   2   2      334.24      293.75     34.75 o 
  -3   2   2      765.17      681.75     65.96 o 
  -2   2   2       63.58       40.59      3.04 o 
  -1   2   2       66.77       67.94      4.49 o 
   0   2   2     1454.45     2091.82     11.52 o 
   1   2   2      509.05      856.89      7.84 o 
   2   2   2      501.04      666.01      7.70 o 
   3   2   2       35.29       48.35      2.44 o 
   4   2   2       15.75       18.18      1.82 o 
   6   2   2        2.90        3.50      1.50 o 
   7   2   2       21.19       14.31      2.50 o 
  -9   3   2      101.46      112.80      5.43 o 
  -8   3   2       91.84       95.29      4.55 o 
  -7   3   2      278.56      279.75      7.05 o 
  -6   3   2      294.39      271.81     24.41 o 
  -5   3   2      153.26      148.44     18.17 o 
  -4   3   2      351.96      312.46     41.51 o 
  -3   3   2      727.94      690.59     95.60 o 
  -2   3   2      522.49      491.59     17.98 o 
  -1   3   2     5431.21     5850.04    947.70 o 
   0   3   2     1548.19     2249.36     13.60 o 
   1   3   2     1623.81     2143.31     14.22 o 
   2   3   2      161.21      214.97      4.94 o 
   3   3   2        8.80        9.02      1.41 o 
   4   3   2       34.90       32.99      2.56 o 
   5   3   2        0.51        0.59      1.09 o 
   6   3   2        9.40        8.25      2.03 o 
  -9   4   2        3.61        3.79      1.62 o 
  -8   4   2      116.18      122.76      5.11 o 
  -7   4   2      151.77      161.10      5.35 o 
  -6   4   2      254.76      238.30     20.09 o 
  -5   4   2      105.33       99.74     13.29 o 
  -4   4   2      583.17      620.34    103.53 o 
  -3   4   2      965.30      865.91    104.31 o 
  -2   4   2      163.50      137.62      8.68 o 
  -1   4   2      962.68     1047.16      9.90 o 
   0   4   2     5173.63     6944.51     27.44 o 
   1   4   2     1197.06     1495.22     13.19 o 
   2   4   2      683.18      787.74     10.31 o 
   3   4   2      130.17      121.62      4.49 o 
   4   4   2       93.69       83.57      4.08 o 
   5   4   2        0.59        1.73      1.41 o 
  -9   5   2        2.08        1.67      1.38 o 
  -8   5   2        4.04        5.32      1.50 o 
  -7   5   2       38.73       37.66      2.73 o 
  -6   5   2      236.46      246.44     22.24 o 
  -5   5   2       91.17       81.06     10.85 o 
  -4   5   2       58.97       62.15      8.83 o 
  -3   5   2       23.04       18.07      1.09 o 
  -2   5   2      122.28      151.92     22.38 o 
  -1   5   2       57.66       68.09      2.88 o 
   0   5   2     1517.64     1953.52     15.69 o 
   1   5   2     1065.40     1266.39     13.34 o 
   2   5   2      945.83     1057.38     13.04 o 
   3   5   2      190.50      193.47      6.11 o 
   4   5   2       45.72       42.30      3.32 o 
   5   5   2       16.42       12.48      2.41 o 
  -8   6   2        1.37        1.29      1.09 o 
  -7   6   2       47.82       46.72      6.67 o 
  -6   6   2       45.76       45.64      9.28 o 
  -5   6   2       48.86       55.18      7.76 o 
  -4   6   2       97.28       89.14     11.05 o 
  -3   6   2        1.53        1.44      0.52 o 
  -2   6   2      422.56      392.33      5.14 o 
  -1   6   2       22.68       28.17      2.14 o 
   0   6   2      133.61      146.58      4.79 o 
   1   6   2      235.39      272.84      6.84 o 
   2   6   2       38.54       35.93      2.91 o 
   3   6   2      232.31      215.97      6.90 o 
   4   6   2      109.78       94.82      5.05 o 
  -8   7   2        0.20        0.15      0.94 o 
  -7   7   2       84.66       85.49      9.62 o 
  -6   7   2      207.48      212.17     31.83 o 
  -5   7   2      296.33      310.74     45.02 o 
  -4   7   2       26.85       24.90      1.51 o 
  -3   7   2       18.94       18.47      1.34 o 
  -2   7   2      306.83      264.92      4.62 o 
  -1   7   2      190.22      216.09      6.05 o 
   0   7   2      139.44      169.12      5.55 o 
   1   7   2       85.48       90.18      4.38 o 
   2   7   2       83.75       85.98      4.55 o 
   3   7   2      118.35      114.27      5.49 o 
  -7   8   2       67.61       72.81     14.03 o 
  -6   8   2      132.35      143.61     20.39 o 
  -5   8   2      253.72      280.73     42.98 o 
  -4   8   2      281.16      264.42      4.95 o 
  -3   8   2      105.95       91.69      3.16 o 
  -2   8   2       21.28       18.03      1.47 o 
  -1   8   2        3.35        3.88      1.32 o 
   0   8   2      104.51      113.36      5.02 o 
   1   8   2       14.78       18.51      2.53 o 
   2   8   2       24.43       19.48      2.79 o 
  -7   9   2        8.85       12.54      3.03 o 
  -6   9   2       80.65       91.32     12.26 o 
  -5   9   2      115.63      129.44     11.56 o 
  -4   9   2      340.88      310.82     16.13 o 
  -3   9   2      351.18      331.31      5.95 o 
  -2   9   2      539.27      462.67      9.96 o 
  -1   9   2       30.67       32.55      2.94 o 
   0   9   2      102.18      108.43      5.26 o 
   1   9   2       45.49       42.92      3.64 o 
  -5  10   2       29.56       35.53      2.24 o 
  -4  10   2      294.64      262.05     15.22 o 
  -3  10   2      218.61      213.04      7.17 o 
  -2  10   2      128.01      111.01      5.38 o 
  -1  10   2      176.30      154.63      6.43 o 
   0 -10   3        1.30        0.44      1.18 o 
   1 -10   3        0.80        1.18      1.18 o 
   2 -10   3       19.66       19.80      2.56 o 
   3 -10   3       75.87       70.53      4.29 o 
   4 -10   3        9.95       10.69      2.09 o 
  -2  -9   3       93.68      124.85      5.58 o 
  -1  -9   3       32.67       42.07      3.20 o 
   0  -9   3        4.35        5.64      1.48 o 
   1  -9   3       35.50       31.20      2.67 o 
   2  -9   3       65.52       59.84      3.64 o 
   3  -9   3      146.35      144.21      5.67 o 
   4  -9   3      112.13      108.16      5.08 o 
   5  -9   3       27.72       32.34      3.08 o 
   6  -9   3       22.17       20.77      2.73 o 
  -3  -8   3      145.28      183.04      6.67 o 
  -2  -8   3      104.46      115.93     35.00 o 
  -1  -8   3      178.75      185.03     31.61 o 
   0  -8   3      120.52      137.04     26.54 o 
   1  -8   3       69.95       80.42     14.75 o 
   2  -8   3      164.28      155.49      5.35 o 
   3  -8   3      262.99      269.02      7.20 o 
   4  -8   3      229.73      226.63      6.87 o 
   5  -8   3      202.48      197.67      6.70 o 
   6  -8   3      124.22      129.96      5.73 o 
  -4  -7   3        0.24        0.00      1.09 o 
  -3  -7   3       68.95       85.75      4.41 o 
  -2  -7   3      191.90      192.61     55.58 o 
  -1  -7   3      157.02      175.04     47.79 o 
   0  -7   3      179.53      166.86     11.45 o 
   1  -7   3       83.67       90.02     11.45 o 
   2  -7   3       37.12       35.63      2.47 o 
   3  -7   3      167.57      134.39      4.82 o 
   4  -7   3      158.44      148.41      5.29 o 
   5  -7   3      250.20      224.08      6.76 o 
   6  -7   3      372.22      334.91      8.70 o 
   7  -7   3      138.20      131.52      5.82 o 
  -5  -6   3        0.87        1.18      1.32 o 
  -4  -6   3        0.82        1.09      1.15 o 
  -3  -6   3        1.55        1.05      0.66 o 
  -2  -6   3       67.56       76.87     19.24 o 
  -1  -6   3      112.69      134.00     41.65 o 
   0  -6   3      103.76       91.16      7.02 o 
   1  -6   3       59.43       61.81     10.06 o 
   2  -6   3        1.06        2.32      0.39 o 
   3  -6   3        4.07        3.81      0.63 o 
   4  -6   3       10.76        6.79      1.32 o 
   5  -6   3       13.68       14.72      1.91 o 
   6  -6   3      187.71      156.93      5.79 o 
   7  -6   3      189.77      161.51      6.23 o 
  -6  -5   3       74.70       73.20      4.52 o 
  -5  -5   3        6.14        7.37      1.73 o 
  -4  -5   3        8.35        7.34      1.56 o 
  -3  -5   3        2.14        2.46      0.71 o 
  -2  -5   3       91.78       74.48      9.62 o 
  -1  -5   3      217.36      249.78     43.99 o 
   0  -5   3      575.30      593.75    102.08 o 
   1  -5   3      211.00      217.79     24.52 o 
   2  -5   3        1.95        2.25      0.34 o 
   3  -5   3      125.57      116.59      8.89 o 
   4  -5   3      266.39      252.18     19.93 o 
   5  -5   3       77.87       70.29     16.26 o 
   6  -5   3       12.31       12.16      1.85 o 
   7  -5   3      120.41       97.50      4.79 o 
  -6  -4   3      173.51      181.51      6.61 o 
  -5  -4   3      184.56      200.75      6.37 o 
  -4  -4   3       44.41       39.11      8.94 o 
  -3  -4   3      137.30      129.84     33.05 o 
  -2  -4   3      574.70      621.15     78.72 o 
  -1  -4   3      557.74      436.41     19.55 o 
   0  -4   3      950.20      976.37    151.57 o 
   1  -4   3      532.58      564.58     71.17 o 
   2  -4   3        3.72        2.32      0.40 o 
   3  -4   3       36.29       32.23      1.79 o 
   4  -4   3      177.84      177.49      4.41 o 
   5  -4   3      105.37      119.74      4.02 o 
   6  -4   3       25.36       33.90      2.53 o 
  -7  -3   3      144.26      132.54      5.96 o 
  -5  -3   3      537.43      602.26     10.31 o 
  -4  -3   3      233.29      245.08     54.80 o 
  -3  -3   3      185.30      142.92     34.93 o 
  -2  -3   3      236.72      219.46     26.20 o 
  -1  -3   3      215.82      151.31     12.88 o 
   0  -3   3     1074.45      984.66    212.22 o 
   1  -3   3     1757.28     1865.31    100.14 o 
   2  -3   3     1395.89     1266.83     10.08 o 
   3  -3   3      745.74      697.59     37.40 o 
   4  -3   3      171.99      241.94      5.29 o 
   5  -3   3        0.35        2.61      1.03 o 
   6  -3   3       26.85       36.19      2.70 o 
   7  -3   3       75.92       94.38      4.52 o 
  -6  -2   3      375.42      396.10      8.78 o 
  -5  -2   3      365.64      399.80      8.02 o 
  -4  -2   3        1.60        0.92      0.49 o 
  -3  -2   3        4.60        4.89      1.10 o 
  -2  -2   3        8.38        6.25      0.86 o 
  -1  -2   3       50.51       41.44      5.58 o 
   0  -2   3     1714.53     2008.89    228.87 o 
   1  -2   3     5410.82     3671.03     18.62 o 
   2  -2   3     3752.00     3467.69     17.16 o 
   3  -2   3     2192.09     2586.05    195.94 o 
   4  -2   3      520.50      589.74     50.72 o 
   5  -2   3      130.57      163.71      4.99 o 
   6  -2   3       27.56       41.60      2.97 o 
   7  -2   3       79.57       92.42      4.64 o 
  -8  -1   3        1.02        2.23      1.50 o 
  -7  -1   3        4.69        3.64      1.53 o 
  -5  -1   3      134.01      129.51     15.66 o 
  -4  -1   3        8.27       10.01      2.72 o 
  -3  -1   3       11.81       16.15      3.85 o 
  -2  -1   3       48.54       54.84      1.91 o 
  -1  -1   3       98.18      113.93      4.00 o 
   0  -1   3      265.45      243.82      2.02 o 
   1  -1   3     1544.63     1470.90     10.16 o 
   2  -1   3     1308.08     1740.28     48.01 o 
   3  -1   3     1394.94     1656.05    142.12 o 
   4  -1   3      548.82      643.91     45.97 o 
   5  -1   3      119.30      123.97      4.49 o 
   6  -1   3      171.36      179.40      5.96 o 
   7  -1   3       76.51       78.17      4.49 o 
  -8   0   3        1.30        0.56      1.26 o 
  -7   0   3        0.32        0.00      0.79 o 
  -6   0   3      108.95      101.14      4.17 o 
  -5   0   3       94.84       83.95     12.69 o 
  -4   0   3       92.74       84.60     14.63 o 
  -3   0   3       90.61       81.70     10.60 o 
  -2   0   3       81.42       65.75      7.78 o 
  -1   0   3      681.03      707.48     15.51 o 
   0   0   3      327.27      373.04     16.47 o 
   1   0   3        0.84        1.14      0.63 o 
   2   0   3      192.26      249.49      4.30 o 
   3   0   3      160.54      183.59      5.71 o 
   4   0   3      645.15      670.47      8.28 o 
   5   0   3       84.44       84.46      3.47 o 
   7   0   3       45.76       41.77      3.53 o 
  -8   1   3       27.53       28.11      2.79 o 
  -7   1   3        6.48        6.87      1.50 o 
  -6   1   3      224.78      231.57      6.08 o 
  -5   1   3      547.42      468.51     63.17 o 
  -4   1   3      164.67      125.86      8.43 o 
  -3   1   3      293.21      307.32      2.67 o 
  -2   1   3     1015.80     1071.66      8.34 o 
  -1   1   3       20.73       14.88      0.63 o 
   0   1   3       63.53       78.26      1.46 o 
   1   1   3       81.86      101.97      6.42 o 
   2   1   3       10.76       14.18      0.87 o 
   3   1   3       27.83       30.70      1.88 o 
   4   1   3       26.22       24.44      1.97 o 
   5   1   3       45.15       38.16      2.67 o 
   6   1   3       22.11       24.41      2.47 o 
  -9   2   3       41.54       50.70      3.88 o 
  -8   2   3       46.57       50.79      3.53 o 
  -7   2   3      128.00      129.19      4.96 o 
  -6   2   3      131.48      113.04      4.23 o 
  -5   2   3      524.61      507.22     40.91 o 
  -4   2   3      649.31      535.63     45.13 o 
  -3   2   3     2007.79     1655.46    142.78 o 
  -2   2   3     4409.23     3947.27    475.68 o 
  -1   2   3     1696.64     1834.23     59.71 o 
   0   2   3      146.98      203.47      2.62 o 
   1   2   3      208.85      309.64     22.52 o 
   2   2   3      212.17      318.17      5.55 o 
   3   2   3        8.82       13.28      1.47 o 
   4   2   3       51.90       57.31      3.03 o 
   5   2   3       62.31       51.85      3.23 o 
   6   2   3       60.41       53.02      3.64 o 
  -9   3   3       62.78       69.71      4.41 o 
  -8   3   3       31.97       34.13      2.94 o 
  -7   3   3       35.75       39.63      2.82 o 
  -6   3   3      162.12      164.00      5.05 o 
  -5   3   3      318.38      273.10     28.66 o 
  -4   3   3      343.45      319.69     29.89 o 
  -3   3   3     1432.86     1230.22    101.59 o 
  -2   3   3     3606.68     3464.35     44.27 o 
  -1   3   3     4176.51     4476.32    756.18 o 
   0   3   3      334.96      409.35      6.08 o 
   1   3   3      454.56      600.67      7.84 o 
   2   3   3      163.18      204.95      4.99 o 
   3   3   3       27.39       24.56      2.12 o 
   4   3   3      113.39      105.90      4.35 o 
   5   3   3      140.84      124.46      5.14 o 
   6   3   3      136.02       98.32      5.05 o 
  -9   4   3        5.21        5.70      1.73 o 
  -8   4   3       63.62       71.03      4.02 o 
  -7   4   3       11.29       10.90      1.70 o 
  -6   4   3       12.80       13.71      1.09 o 
  -5   4   3        4.11        6.00      1.03 o 
  -4   4   3       22.52       25.96      2.23 o 
  -3   4   3      281.34      221.79     11.02 o 
  -2   4   3     1622.15     1512.15    146.20 o 
  -1   4   3     1346.46     1522.27    199.21 o 
   0   4   3     1946.52     2530.01     16.98 o 
   1   4   3      348.92      379.21      6.93 o 
   2   4   3      134.60      156.40      4.85 o 
   3   4   3       36.03       34.55      2.67 o 
   4   4   3      119.07       99.61      4.58 o 
   5   4   3      246.47      206.22      6.99 o 
  -9   5   3       16.38       16.89      2.53 o 
  -8   5   3       35.98       43.24      3.20 o 
  -7   5   3       27.80       34.37      2.73 o 
  -6   5   3        4.26        4.55      0.78 o 
  -5   5   3       10.64        9.71      1.51 o 
  -4   5   3      148.86      138.75      8.28 o 
  -3   5   3      359.70      323.90      4.43 o 
  -2   5   3      652.01      635.60      8.84 o 
  -1   5   3      215.63      235.15     22.97 o 
   0   5   3      135.43      143.47      4.52 o 
   1   5   3      222.61      267.70      6.40 o 
   2   5   3      112.25      112.80      4.52 o 
   3   5   3       48.25       47.71      3.35 o 
   4   5   3       72.87       64.77      4.05 o 
  -8   6   3      100.81      112.42      5.11 o 
  -7   6   3      140.62      164.89      5.82 o 
  -6   6   3       94.65      106.54     14.56 o 
  -5   6   3       10.30        8.99      1.02 o 
  -4   6   3      129.10      117.73      2.97 o 
  -3   6   3      238.29      232.19     16.45 o 
  -2   6   3      156.06      146.85      4.67 o 
  -1   6   3      108.99      115.15      4.26 o 
   0   6   3       86.12       87.80      3.91 o 
   1   6   3      246.68      270.05      7.02 o 
   2   6   3      115.88      125.96      5.17 o 
   3   6   3        2.32        0.82      1.38 o 
   4   6   3        9.77       10.58      2.38 o 
  -8   7   3      111.98      140.15      5.85 o 
  -7   7   3      160.23      183.69     24.98 o 
  -6   7   3      183.60      199.28     21.31 o 
  -5   7   3      218.00      222.93     12.79 o 
  -4   7   3       75.19       61.68      5.13 o 
  -3   7   3        0.41        0.41      0.63 o 
  -2   7   3       60.17       54.87      3.17 o 
  -1   7   3      167.05      165.62      5.49 o 
   0   7   3      123.99      135.72      5.20 o 
   1   7   3      141.82      140.47      5.55 o 
   2   7   3       68.30       64.95      4.14 o 
   3   7   3        9.39       10.11      2.32 o 
  -7   8   3      151.99      180.59     22.38 o 
  -6   8   3      171.73      202.91     14.63 o 
  -5   8   3      380.37      374.85      6.12 o 
  -4   8   3      425.48      383.56      6.12 o 
  -3   8   3      111.83      117.56      8.86 o 
  -2   8   3      212.14      171.82      5.88 o 
  -1   8   3      120.06      112.16      4.91 o 
   0   8   3       64.06       58.81      3.85 o 
   1   8   3      108.69      124.93      5.64 o 
   2   8   3       27.16       22.21      3.03 o 
  -7   9   3       11.28       14.85      1.67 o 
  -6   9   3      245.06      280.33     15.30 o 
  -5   9   3      211.74      205.53      4.86 o 
  -4   9   3      245.29      235.26      5.16 o 
  -3   9   3      113.53      123.61      5.32 o 
  -2   9   3      134.83      117.62      5.29 o 
  -1   9   3       55.24       44.50      3.47 o 
   0   9   3       15.09       17.24      2.61 o 
  -5  10   3       40.27       40.36      2.67 o 
  -4  10   3       53.73       47.54      2.60 o 
  -3  10   3       44.84       45.97      3.58 o 
  -2  10   3       41.92       40.63      3.50 o 
   1 -10   4       94.96      104.52      5.02 o 
   2 -10   4       63.04       62.92      4.05 o 
   3 -10   4       47.58       59.96      4.08 o 
  -2  -9   4       45.27       48.99     16.04 o 
   0  -9   4       22.36       24.59      2.47 o 
   1  -9   4      289.60      305.27      7.84 o 
   2  -9   4      185.94      201.84      6.58 o 
   3  -9   4      173.43      182.54      6.46 o 
   4  -9   4      161.38      169.82      6.46 o 
   5  -9   4       58.39       62.51      4.20 o 
  -3  -8   4       77.36       73.89     17.45 o 
  -2  -8   4        0.82        2.31      0.84 o 
  -1  -8   4       55.82       61.64     16.55 o 
   0  -8   4       29.19       31.90      1.73 o 
   1  -8   4       56.00       59.96      3.35 o 
   2  -8   4      168.64      166.80      5.61 o 
   3  -8   4      202.77      203.75      6.43 o 
   4  -8   4      385.88      359.85      8.81 o 
   5  -8   4      285.78      271.43      8.02 o 
   6  -8   4       18.71       17.13      2.44 o 
  -4  -7   4        6.80        9.37      2.03 o 
  -3  -7   4       30.22       35.45     12.32 o 
  -2  -7   4      100.06      104.14     32.43 o 
  -1  -7   4        4.15        3.32      0.73 o 
   0  -7   4        0.40        0.34      0.38 o 
   1  -7   4        0.42        0.11      0.42 o 
   2  -7   4        3.67        3.22      0.66 o 
   3  -7   4       51.97       45.30      2.94 o 
   4  -7   4      147.21      135.25      5.20 o 
   5  -7   4      257.74      237.77      7.20 o 
   6  -7   4      113.32       90.65      4.76 o 
  -5  -6   4        0.25        0.82      1.29 o 
  -4  -6   4      155.02      136.85     43.06 o 
  -3  -6   4       33.41       42.09     13.75 o 
  -2  -6   4      171.92      179.22     52.27 o 
  -1  -6   4      123.04      112.04     10.31 o 
   0  -6   4       11.34       11.38      1.69 o 
   1  -6   4       50.27       52.48      1.84 o 
   2  -6   4      228.44      207.13     11.00 o 
   3  -6   4      159.67      138.11     11.91 o 
   4  -6   4      102.72       84.63      3.97 o 
   5  -6   4       68.39       59.63      3.58 o 
   6  -6   4       92.19       70.91      4.14 o 
   7  -6   4       38.06       29.70      3.00 o 
  -6  -5   4       45.83       48.62      3.76 o 
  -5  -5   4       30.03       35.90      3.03 o 
  -4  -5   4      109.20      107.14     27.61 o 
  -3  -5   4      474.77      473.20    124.02 o 
  -2  -5   4      382.44      393.79     98.57 o 
  -1  -5   4      427.60      410.77     64.80 o 
   0  -5   4       17.29       20.98      2.56 o 
   1  -5   4       82.20       77.17      4.98 o 
   2  -5   4       56.54       61.74      6.26 o 
   3  -5   4      198.37      150.70      7.73 o 
   4  -5   4        4.55        5.87      0.81 o 
   5  -5   4      337.34      354.35     82.31 o 
   7  -5   4       18.72       13.01      2.17 o 
  -6  -4   4        6.90        8.84      2.00 o 
  -5  -4   4      120.61      115.37     30.59 o 
  -4  -4   4      105.76       99.78     25.45 o 
  -3  -4   4      174.90      167.72     41.65 o 
  -2  -4   4      651.24      652.56     85.47 o 
  -1  -4   4      899.20      868.50    129.77 o 
   0  -4   4     1055.36      973.05    199.15 o 
   1  -4   4      652.96      794.38    122.71 o 
   2  -4   4       31.77       27.41      1.73 o 
   3  -4   4      170.64      193.12      4.70 o 
   4  -4   4       49.95       61.42      2.94 o 
   5  -4   4      170.29      166.80      5.11 o 
   6  -4   4       73.50       90.18      4.23 o 
  -6  -3   4        7.00        7.02      1.67 o 
  -5  -3   4       14.52       16.11      2.06 o 
  -4  -3   4       19.18       23.37      7.23 o 
  -3  -3   4       26.60       20.24      4.49 o 
  -2  -3   4      648.36      608.49     74.45 o 
  -1  -3   4     2896.23     2861.22    335.44 o 
   0  -3   4     2217.07     2546.04    297.63 o 
   1  -3   4     3181.51     2798.13     16.27 o 
   2  -3   4     1000.45     1035.17     10.19 o 
   3  -3   4       11.90        9.40      1.23 o 
   4  -3   4      151.38      176.69      4.94 o 
   5  -3   4      189.39      242.09      6.29 o 
   6  -3   4      102.01      132.13      5.11 o 
   7  -3   4       78.57       95.47      4.82 o 
  -7  -2   4        3.66        2.76      1.47 o 
  -6  -2   4        0.47        0.00      0.88 o 
  -5  -2   4       13.40       12.27      2.81 o 
  -4  -2   4        0.44        0.65      0.59 o 
  -3  -2   4       22.10       28.84      4.67 o 
  -2  -2   4      118.86       99.23      8.99 o 
  -1  -2   4     1242.28     1288.07     75.41 o 
   0  -2   4     2273.22     2261.26     13.95 o 
   1  -2   4      346.51      264.12      4.85 o 
   2  -2   4      982.87     1055.21     10.34 o 
   3  -2   4      135.32      156.13      4.35 o 
   4  -2   4      127.32      156.13      4.76 o 
   5  -2   4      247.31      289.38      7.05 o 
   6  -2   4       95.90      114.42      4.94 o 
   7  -2   4       77.94       91.77      4.85 o 
  -8  -1   4       24.15       23.41      2.91 o 
  -7  -1   4       71.82       92.74      4.67 o 
  -6  -1   4        6.16        5.81      2.16 o 
  -5  -1   4       28.19       29.73      4.92 o 
  -4  -1   4       25.89       23.11      3.30 o 
  -3  -1   4       70.10       51.60      6.46 o 
  -2  -1   4       40.97       47.43      1.73 o 
  -1  -1   4      119.08      103.77      1.74 o 
   0  -1   4      107.63       91.65     11.82 o 
   1  -1   4      637.16      811.32     40.73 o 
   2  -1   4      468.16      563.38     44.75 o 
   3  -1   4      136.99      173.36      2.67 o 
   4  -1   4       54.35       59.66      3.14 o 
   5  -1   4       40.87       48.88      3.17 o 
   6  -1   4       17.45       22.74      2.56 o 
   7  -1   4        4.41        4.96      1.94 o 
  -7   0   4      168.05      170.70      5.99 o 
  -6   0   4      168.47      150.52     18.39 o 
  -5   0   4      143.86      131.10     16.85 o 
  -4   0   4      436.55      368.79     52.79 o 
  -3   0   4        6.24        5.60      0.59 o 
  -2   0   4      196.79      178.62      8.81 o 
  -1   0   4      199.68      190.33     10.52 o 
   0   0   4       10.27       14.91      0.71 o 
   1   0   4       51.29       58.55      3.61 o 
   2   0   4      176.56      221.48      4.69 o 
   3   0   4       22.38       25.55      1.73 o 
   4   0   4       15.71       18.34      1.26 o 
   5   0   4        5.68        4.91      1.44 o 
   6   0   4       15.76       12.48      2.17 o 
  -8   1   4       93.28       92.68      4.76 o 
  -7   1   4      158.46      165.24      5.76 o 
  -6   1   4      285.84      256.88     34.13 o 
  -5   1   4      698.69      586.35     86.48 o 
  -4   1   4     1500.58     1098.59    407.03 o 
  -3   1   4     1850.59     1747.24     12.66 o 
  -2   1   4      128.39      138.18      4.82 o 
  -1   1   4       33.42       26.35      5.98 o 
   0   1   4        1.84        2.72      0.40 o 
   1   1   4        3.34        2.99      0.49 o 
   2   1   4      226.44      292.29     15.35 o 
   3   1   4      257.60      295.54      4.24 o 
   4   1   4      101.01      116.80      3.00 o 
   5   1   4       77.81       67.65      3.94 o 
   6   1   4        2.92        2.26      1.56 o 
  -9   2   4        7.77        8.02      1.97 o 
  -8   2   4       21.86       24.06      2.53 o 
  -7   2   4      124.87      114.92      4.76 o 
  -6   2   4      116.22      124.23      4.52 o 
  -5   2   4      744.90      607.84     78.49 o 
  -4   2   4     2174.84     2059.97    175.49 o 
  -3   2   4     1543.65     1365.78     75.22 o 
  -2   2   4      740.58      682.25     25.09 o 
  -1   2   4      426.26      481.29      6.14 o 
   0   2   4      140.56      159.65      9.08 o 
   1   2   4      212.86      263.24     15.04 o 
   2   2   4      440.08      514.94     22.97 o 
   3   2   4      596.81      638.58     27.32 o 
   4   2   4      519.89      484.87     32.78 o 
   5   2   4      227.21      206.97      4.62 o 
   6   2   4       59.60       45.30      3.82 o 
  -9   3   4        8.77        9.46      2.03 o 
  -8   3   4        1.06        1.70      1.12 o 
  -7   3   4        1.12        1.09      0.88 o 
  -6   3   4        1.46        1.06      0.76 o 
  -5   3   4       18.07       22.39      2.08 o 
  -4   3   4     1134.16      980.70     90.10 o 
  -3   3   4     1384.51     1155.15     71.12 o 
  -2   3   4      871.21      721.10    145.17 o 
  -1   3   4      588.54      549.05     26.53 o 
   0   3   4      158.04      168.06      2.86 o 
   1   3   4       37.47       42.91      3.20 o 
   2   3   4      356.01      365.91     31.20 o 
   3   3   4      548.06      613.66      9.64 o 
   4   3   4      725.29      681.16     10.99 o 
   5   3   4      495.53      444.81      9.66 o 
  -9   4   4        4.34        4.94      1.67 o 
  -8   4   4        7.43        8.25      1.73 o 
  -7   4   4       16.96       15.22      1.88 o 
  -6   4   4       81.42       87.66      3.91 o 
  -5   4   4       33.09       34.68      1.52 o 
  -4   4   4      123.16      105.09      3.83 o 
  -3   4   4      385.42      365.51     16.17 o 
  -2   4   4      150.54      137.24     11.07 o 
  -1   4   4       74.58       62.67      7.46 o 
   0   4   4       64.17       84.46      3.32 o 
   1   4   4        6.59        6.88      1.12 o 
   2   4   4       83.93       95.76      4.02 o 
   3   4   4      303.41      311.59      7.52 o 
   4   4   4      275.80      247.49      7.26 o 
   5   4   4      289.41      241.03      7.70 o 
  -8   5   4       23.80       26.82      2.64 o 
  -7   5   4        6.44        7.40      1.59 o 
  -6   5   4      104.27      100.82      4.29 o 
  -5   5   4      139.99      140.08      3.16 o 
  -4   5   4        0.94        0.65      0.45 o 
  -3   5   4       36.87       35.25      2.32 o 
  -2   5   4      117.33      136.36      4.35 o 
  -1   5   4      244.10      248.05     36.73 o 
   0   5   4      119.50      145.01      3.09 o 
   1   5   4        5.69        4.30      0.84 o 
   2   5   4        3.32        2.17      1.23 o 
   3   5   4        0.32        0.59      1.29 o 
   4   5   4       11.38       12.90      2.47 o 
  -8   6   4       77.24       97.79      4.94 o 
  -7   6   4       53.39       67.42      3.91 o 
  -6   6   4        1.85        3.29      0.81 o 
  -5   6   4       13.44       14.42      1.26 o 
  -4   6   4       76.36       79.91      2.55 o 
  -3   6   4      374.37      400.24      7.99 o 
  -2   6   4      270.03      245.79      6.29 o 
  -1   6   4      394.55      362.91      7.76 o 
   0   6   4      181.81      189.48      3.76 o 
   1   6   4        1.81        0.65      1.06 o 
   2   6   4       32.64       30.82      2.91 o 
   3   6   4       54.70       46.03      3.70 o 
  -8   7   4      123.22      153.05      6.29 o 
  -7   7   4      164.43      193.70      6.67 o 
  -6   7   4      146.35      162.03      3.99 o 
  -5   7   4      187.93      169.87     18.02 o 
  -4   7   4      196.87      191.74      7.77 o 
  -3   7   4      312.50      358.35      8.08 o 
  -2   7   4      197.36      192.56      6.02 o 
  -1   7   4      205.60      195.94      6.23 o 
   0   7   4      214.56      227.63      6.93 o 
   1   7   4       67.16       66.71      4.08 o 
   2   7   4       18.73       18.45      2.67 o 
  -7   8   4      189.32      216.06      5.02 o 
  -6   8   4      134.36      138.76      3.94 o 
  -5   8   4       72.74       70.06      6.14 o 
  -4   8   4      125.39      124.13      4.64 o 
  -3   8   4       55.27       61.57      3.70 o 
  -2   8   4       40.37       38.83      3.06 o 
  -1   8   4      165.82      133.37      5.55 o 
   0   8   4      344.72      303.42      8.55 o 
   1   8   4      362.57      336.70      9.40 o 
  -6   9   4       49.96       47.39      3.53 o 
  -5   9   4       10.41       10.56      1.43 o 
  -4   9   4       19.06       19.77      2.41 o 
  -3   9   4       16.19       15.48      2.32 o 
  -2   9   4        2.97        1.76      1.23 o 
  -1   9   4       38.44       29.93      3.03 o 
   1  -9   5      100.51      115.01      4.96 o 
   2  -9   5      248.40      272.64      7.76 o 
   3  -9   5      215.63      219.47      7.20 o 
   4  -9   5       11.21       11.69      2.14 o 
  -3  -8   5        8.44        6.47      1.60 o 
  -2  -8   5        9.76        6.29      1.62 o 
  -1  -8   5        0.17        0.00      0.82 o 
   0  -8   5        6.74        7.14      1.20 o 
   1  -8   5       38.80       39.75      2.85 o 
   2  -8   5       65.33       68.47      3.79 o 
   3  -8   5      236.42      238.59      7.11 o 
   4  -8   5       58.88       56.05      3.70 o 
   5  -8   5        9.96        8.46      1.79 o 
  -4  -7   5       34.99       39.48      9.96 o 
  -3  -7   5       10.47       10.92      3.16 o 
  -2  -7   5        8.00        5.81      0.98 o 
  -1  -7   5       29.43       25.91      2.26 o 
   0  -7   5       94.63       89.98      2.67 o 
   1  -7   5       50.88       42.83      1.90 o 
   2  -7   5       55.07       59.04      2.61 o 
   3  -7   5      105.88       99.76      4.44 o 
   4  -7   5       46.48       43.80      3.14 o 
   5  -7   5       13.10        8.40      1.73 o 
   6  -7   5       13.80       10.96      2.03 o 
  -5  -6   5       55.09       67.51     18.07 o 
  -4  -6   5      248.53      244.49     59.02 o 
  -3  -6   5      103.82      112.99     30.61 o 
  -2  -6   5       12.35       11.51      1.13 o 
  -1  -6   5       13.09       14.84      1.75 o 
   0  -6   5       14.62       13.54      1.06 o 
   1  -6   5      102.95       94.87      5.24 o 
   2  -6   5       35.95       36.40      2.00 o 
   3  -6   5      235.65      219.87      4.96 o 
   4  -6   5      237.05      177.67     25.12 o 
   5  -6   5        2.28        1.65      1.06 o 
   6  -6   5        1.10        0.50      0.88 o 
  -6  -5   5       53.83       59.05      4.08 o 
  -5  -5   5       87.74       84.80     20.86 o 
  -4  -5   5      103.54      113.86     24.37 o 
  -3  -5   5      428.97      446.89    109.98 o 
  -2  -5   5      370.37      327.77      7.14 o 
  -1  -5   5      210.80      207.62     27.18 o 
   0  -5   5       86.25       76.91      3.20 o 
   1  -5   5       40.47       39.80      2.88 o 
   2  -5   5      292.00      283.97     14.92 o 
   3  -5   5      375.87      280.10     40.47 o 
   4  -5   5      100.36      121.82      4.38 o 
   5  -5   5       80.00      118.97      4.67 o 
  -6  -4   5        6.89        6.25      1.95 o 
  -5  -4   5       46.51       42.52     11.02 o 
  -4  -4   5      163.02      179.31     41.42 o 
  -3  -4   5      676.85      721.84    155.52 o 
  -2  -4   5      953.36      796.33      6.87 o 
  -1  -4   5     1168.97     1254.56    147.88 o 
   0  -4   5      644.72      628.23      8.64 o 
   1  -4   5      169.22      156.78      9.37 o 
   2  -4   5        0.92        1.56      0.68 o 
   3  -4   5      734.81      824.78     10.60 o 
   4  -4   5      198.64      276.60      6.58 o 
   5  -4   5      191.64      213.41      6.20 o 
   6  -4   5      140.57      141.59      5.55 o 
  -7  -3   5        4.08        4.02      1.62 o 
  -6  -3   5        2.01        3.69      1.40 o 
  -5  -3   5        0.64        0.74      0.59 o 
  -4  -3   5       55.96       51.32     11.03 o 
  -3  -3   5      442.79      516.46    103.59 o 
  -2  -3   5      692.09      673.56     73.32 o 
  -1  -3   5      699.05      732.89     83.53 o 
   0  -3   5       66.77       55.23      2.53 o 
   1  -3   5      146.97      102.58      3.41 o 
   2  -3   5      148.53      169.44      4.58 o 
   3  -3   5      144.25      173.99      4.94 o 
   4  -3   5      310.64      268.88      6.55 o 
   5  -3   5      207.41      233.54      6.61 o 
   6  -3   5      328.76      359.85      8.84 o 
  -7  -2   5        1.56        0.56      1.18 o 
  -6  -2   5       12.89        9.11      1.20 o 
  -5  -2   5        0.21        0.38      0.71 o 
  -4  -2   5        9.28        7.91      1.63 o 
  -3  -2   5       14.59       13.94      2.32 o 
  -2  -2   5       20.37       19.66      0.76 o 
  -1  -2   5      117.71      111.34      2.01 o 
   0  -2   5     1136.27     1023.11     41.98 o 
   1  -2   5       92.98      107.25      3.47 o 
   2  -2   5       78.57       85.54      3.32 o 
   3  -2   5       36.82       36.10      2.38 o 
   4  -2   5       12.21       19.27      2.06 o 
   5  -2   5       11.08       13.87      2.00 o 
   6  -2   5      127.45      150.29      5.96 o 
  -8  -1   5       33.54       40.98      3.61 o 
  -7  -1   5       74.84       85.34      4.47 o 
  -6  -1   5       99.29       91.82     11.46 o 
  -5  -1   5       26.06       23.95      2.78 o 
  -4  -1   5        5.46        5.45      0.81 o 
  -3  -1   5        2.25        2.98      0.52 o 
  -2  -1   5      502.13      506.04     13.10 o 
  -1  -1   5       23.98       33.34      2.53 o 
   0  -1   5      243.50      151.14      2.35 o 
   1  -1   5      183.27      239.53     13.16 o 
   2  -1   5       33.98       31.70      2.12 o 
   3  -1   5        0.37        0.76      0.76 o 
   4  -1   5       64.18       65.63      3.50 o 
   5  -1   5       36.43       37.37      3.03 o 
   6  -1   5       34.35       43.42      3.53 o 
  -8   0   5       57.99       67.15      4.26 o 
  -7   0   5      155.73      165.83      5.99 o 
  -6   0   5      434.31      406.91     38.98 o 
  -5   0   5      354.43      324.71     42.05 o 
  -4   0   5      247.98      234.10     32.49 o 
  -3   0   5       74.17       63.04      4.36 o 
  -2   0   5       46.29       47.57      3.33 o 
  -1   0   5      891.14      680.77     22.75 o 
   0   0   5       77.35       66.39      4.10 o 
   1   0   5      531.69      491.48     31.46 o 
   2   0   5      190.85      292.83     27.32 o 
   3   0   5       94.08      104.99      4.08 o 
   4   0   5        1.97        3.03      1.29 o 
   5   0   5       74.88       80.99      4.35 o 
   6   0   5        4.43        3.61      1.73 o 
  -8   1   5       43.43       51.94      3.67 o 
  -7   1   5      147.47      154.96      5.67 o 
  -6   1   5      603.75      554.13     71.59 o 
  -5   1   5      821.48      750.75    101.01 o 
  -4   1   5       31.20       24.93      3.79 o 
  -3   1   5      884.94      784.56      6.06 o 
  -2   1   5       54.71       37.27      6.42 o 
  -1   1   5      106.82       85.11     13.60 o 
   0   1   5     1393.28     1611.38     63.05 o 
   1   1   5     1269.78     1463.75     45.43 o 
   2   1   5     1174.62     1457.29    100.19 o 
   3   1   5      645.27      768.25     41.98 o 
   4   1   5       35.33       36.01      2.97 o 
   5   1   5        6.37        8.37      1.97 o 
   6   1   5        0.61        0.73      1.50 o 
  -8   2   5        0.19        1.06      1.00 o 
  -7   2   5       31.37       29.02      2.56 o 
  -6   2   5      169.11      154.04     15.58 o 
  -5   2   5      649.18      570.73     55.87 o 
  -4   2   5      476.08      396.80     30.40 o 
  -3   2   5        0.94        1.42      0.38 o 
  -2   2   5      478.30      523.33      7.08 o 
  -1   2   5       20.95       18.48      0.98 o 
   0   2   5      550.27      466.38      4.77 o 
   1   2   5     1243.22     1569.46     29.20 o 
   2   2   5     1202.30     1420.25     76.95 o 
   3   2   5     1362.80     1496.20    101.08 o 
   4   2   5      436.54      420.72      9.43 o 
   5   2   5        3.33        3.47      1.70 o 
  -8   3   5       20.57       20.42      2.35 o 
  -7   3   5       16.23       18.68      2.09 o 
  -6   3   5      161.28      154.40      5.23 o 
  -5   3   5       17.51       22.59      1.97 o 
  -4   3   5      196.23      151.10      2.70 o 
  -3   3   5       41.69       34.86      1.29 o 
  -2   3   5        6.68        6.82      2.22 o 
  -1   3   5        3.78        1.54      1.40 o 
   0   3   5       35.87       43.95      4.02 o 
   1   3   5      494.69      537.07     16.55 o 
   2   3   5      955.13     1043.50     61.22 o 
   3   3   5      465.40      490.40     50.50 o 
   4   3   5      350.49      326.60     23.75 o 
   5   3   5       23.89       17.01      2.70 o 
  -8   4   5        1.47        1.35      1.03 o 
  -7   4   5       66.40       55.87      3.47 o 
  -6   4   5        3.09        7.81      1.47 o 
  -5   4   5      211.99      215.20     18.79 o 
  -4   4   5        4.99        3.94      1.00 o 
  -3   4   5      159.21      176.25      4.88 o 
  -2   4   5       63.69       73.18      7.09 o 
  -1   4   5        7.22        8.26      0.81 o 
   0   4   5        0.36        0.44      0.60 o 
   1   4   5       13.20       12.15      1.18 o 
   2   4   5        9.72       10.28      1.25 o 
   3   4   5      130.76      117.80     11.44 o 
   4   4   5       14.60       11.45      1.61 o 
  -8   5   5        1.03        0.09      0.79 o 
  -7   5   5       21.85       19.71      2.23 o 
  -6   5   5       16.85       19.74      2.09 o 
  -5   5   5      316.22      287.69     53.96 o 
  -4   5   5      425.80      415.64      8.17 o 
  -3   5   5      429.68      511.17      8.84 o 
  -2   5   5      340.26      387.23      7.64 o 
  -1   5   5        1.45        0.55      0.51 o 
   0   5   5      181.42      159.13      5.14 o 
   1   5   5       38.26       47.44      2.15 o 
   2   5   5       97.07       86.80      3.39 o 
   3   5   5        9.32        8.29      1.38 o 
  -8   6   5       40.47       59.40      3.97 o 
  -7   6   5       34.94       43.33      3.26 o 
  -6   6   5      259.99      236.47      6.96 o 
  -5   6   5      287.33      260.16     48.29 o 
  -4   6   5      321.80      366.37      8.11 o 
  -3   6   5      386.35      602.11     10.22 o 
  -2   6   5      281.18      304.69      7.31 o 
  -1   6   5      187.35      152.90      5.32 o 
   0   6   5       12.43       14.45      2.06 o 
   1   6   5        1.11        1.30      0.88 o 
   2   6   5       26.12       21.32      1.84 o 
  -8   7   5       87.29      105.14      5.35 o 
  -7   7   5       28.43       32.25      2.91 o 
  -6   7   5       44.86       40.93      4.01 o 
  -5   7   5       79.04       72.18      3.97 o 
  -4   7   5       35.48       40.95      3.00 o 
  -3   7   5      223.03      252.28      7.14 o 
  -2   7   5      633.40      635.57     11.31 o 
  -1   7   5      442.20      356.83      8.67 o 
   0   7   5      494.18      404.03      9.49 o 
   1   7   5      122.49      108.43      5.26 o 
  -7   8   5        6.83        5.61      1.59 o 
  -6   8   5        1.20        0.06      0.65 o 
  -5   8   5        0.86        0.15      0.82 o 
  -4   8   5        3.24        3.47      1.32 o 
  -3   8   5       14.73       16.89      2.35 o 
  -2   8   5      269.43      241.26      7.52 o 
  -1   8   5      312.14      224.22      7.43 o 
   0   8   5      178.62      132.34      5.96 o 
  -5   9   5        2.37        3.85      1.47 o 
  -4   9   5       44.90       58.75      4.00 o 
  -3   9   5       25.20       34.11      3.20 o 
  -2   9   5        2.77        3.03      1.53 o 
   1  -9   6       41.03       43.74      3.29 o 
   2  -9   6       32.17       42.48      3.32 o 
   3  -9   6       13.03       12.57      2.14 o 
  -2  -8   6        7.81        7.73      1.73 o 
  -1  -8   6       14.49       10.63      1.79 o 
   0  -8   6        8.56        8.72      1.65 o 
   1  -8   6      207.74      217.47      6.51 o 
   2  -8   6        3.14        2.94      1.20 o 
   3  -8   6       11.17       11.87      1.91 o 
   4  -8   6        2.11        0.85      1.00 o 
  -4  -7   6       14.26       15.23      3.01 o 
  -3  -7   6        1.65        1.29      1.06 o 
  -2  -7   6        9.49        8.87      1.70 o 
  -1  -7   6        4.43        4.20      1.23 o 
   0  -7   6        2.99        1.83      0.75 o 
   1  -7   6      163.89      168.67      3.82 o 
   2  -7   6      309.03      318.95      5.71 o 
   3  -7   6        1.33        2.00      1.06 o 
   4  -7   6        1.45        1.20      0.97 o 
   5  -7   6       32.95       29.58      2.91 o 
  -5  -6   6       64.26       77.89     21.99 o 
  -4  -6   6       82.35       95.02     18.65 o 
  -3  -6   6       91.08       97.38     23.54 o 
  -2  -6   6       37.85       34.31      2.67 o 
  -1  -6   6        0.77        1.32      0.91 o 
   0  -6   6      572.76      575.06      9.64 o 
   1  -6   6      228.72      222.55      5.95 o 
   2  -6   6      262.86      263.68     10.03 o 
   3  -6   6       79.84       68.53     10.27 o 
   4  -6   6       12.11       10.99      1.23 o 
   5  -6   6        1.74        0.53      0.94 o 
  -5  -5   6      149.60      158.30     35.65 o 
  -4  -5   6      233.63      258.73     53.77 o 
  -3  -5   6      121.01      148.12     38.20 o 
  -2  -5   6      476.58      531.41    104.30 o 
  -1  -5   6       54.19       55.46      3.03 o 
   0  -5   6        9.94        5.21      4.89 o 
   1  -5   6      676.17      668.33     28.08 o 
   2  -5   6      255.18      216.05     25.60 o 
   3  -5   6      286.99      276.04      6.70 o 
   4  -5   6      269.22      322.63      7.64 o 
   5  -5   6       66.97       97.70      4.55 o 
   6  -5   6       30.23       41.10      3.32 o 
  -6  -4   6        9.99        8.20      2.70 o 
  -5  -4   6       66.83       71.64     18.71 o 
  -4  -4   6      243.20      261.30     55.14 o 
  -3  -4   6      328.05      372.48     78.11 o 
  -2  -4   6       10.39       13.70      1.22 o 
  -1  -4   6      138.00      130.15      5.67 o 
   0  -4   6        0.46        0.26      0.26 o 
   1  -4   6      236.44      186.45      5.11 o 
   2  -4   6      289.90      260.18      6.20 o 
   3  -4   6      301.99      363.03      7.67 o 
   4  -4   6      560.58      737.10     11.52 o 
   5  -4   6      424.05      523.92     10.40 o 
   6  -4   6       21.20       20.68      2.61 o 
  -7  -3   6        1.59        1.21      0.88 o 
  -6  -3   6        2.49        1.90      0.83 o 
  -5  -3   6       58.21       64.19     16.04 o 
  -4  -3   6        4.37        3.72      1.13 o 
  -3  -3   6      123.98      137.54     20.31 o 
  -2  -3   6      156.04      170.91     30.02 o 
  -1  -3   6       21.78       28.94      2.41 o 
   0  -3   6        1.26        1.50      0.65 o 
   1  -3   6        7.19        6.70      1.12 o 
   2  -3   6       17.38       28.29      2.12 o 
   3  -3   6       44.92       67.62      3.44 o 
   4  -3   6       99.59      118.06      4.76 o 
   5  -3   6      363.77      341.82      8.52 o 
   6  -3   6      161.73      139.09      5.96 o 
  -7  -2   6       28.53       31.91      6.93 o 
  -6  -2   6        1.07        1.14      0.64 o 
  -5  -2   6        1.21        1.22      0.60 o 
  -4  -2   6      252.22      257.07     28.36 o 
  -3  -2   6        0.68        1.13      0.46 o 
  -2  -2   6      298.39      286.50      4.13 o 
  -1  -2   6       10.26        8.00      0.65 o 
   0  -2   6        0.94        0.59      0.44 o 
   1  -2   6       22.66       20.74      1.76 o 
   2  -2   6      144.99      167.88      5.02 o 
   3  -2   6      122.94      118.88      4.49 o 
   4  -2   6      126.80      118.06      4.79 o 
   5  -2   6       43.66       44.97      3.44 o 
   6  -2   6       97.15       96.32      5.17 o 
  -7  -1   6       59.23       63.03      6.80 o 
  -6  -1   6      157.67      163.22     21.97 o 
  -5  -1   6        6.25        5.90      0.88 o 
  -4  -1   6       81.29       83.42      6.33 o 
  -3  -1   6      210.72      187.74     10.46 o 
  -2  -1   6      407.30      327.13     15.76 o 
  -1  -1   6      429.44      317.45     33.94 o 
   0  -1   6      115.87      104.46      3.58 o 
   1  -1   6       70.60       86.19      3.47 o 
   2  -1   6       21.25       26.64      2.14 o 
   3  -1   6      246.73      233.63      6.37 o 
   4  -1   6        4.38        3.03      1.35 o 
   5  -1   6       74.52       80.72      4.49 o 
   6  -1   6       29.70       26.00      3.06 o 
  -8   0   6      136.97      159.72      6.46 o 
  -7   0   6      156.92      155.47     16.58 o 
  -6   0   6       22.32       23.55      2.06 o 
  -5   0   6      181.89      178.04     17.32 o 
  -4   0   6       52.52       45.35      3.91 o 
  -3   0   6      290.66      256.98      8.92 o 
  -2   0   6      558.36      409.11     66.42 o 
  -1   0   6     1854.56     1410.72    358.97 o 
   0   0   6     1598.92     1915.99     81.99 o 
   1   0   6      880.71      952.16     11.34 o 
   2   0   6       36.74       30.84      2.35 o 
   3   0   6        9.72        9.96      1.73 o 
   4   0   6        0.63        1.06      1.18 o 
   5   0   6       39.10       44.24      3.55 o 
  -8   1   6       17.77       18.27      2.50 o 
  -7   1   6      189.58      190.64     15.42 o 
  -6   1   6       37.18       40.49      3.67 o 
  -5   1   6       35.71       35.21      3.39 o 
  -4   1   6        5.16        2.79      0.59 o 
  -3   1   6      118.83       90.68     14.16 o 
  -2   1   6      560.15      484.55     24.94 o 
  -1   1   6     1312.27     1425.08    179.54 o 
   0   1   6     1177.66     1467.31     56.06 o 
   1   1   6     2272.55     2042.62     73.26 o 
   2   1   6      645.65      700.05     10.66 o 
   3   1   6       45.92       49.76      3.29 o 
   4   1   6       11.74       12.90      2.14 o 
   5   1   6       87.53       83.49      4.85 o 
  -8   2   6       26.51       28.29      2.82 o 
  -7   2   6       27.46       28.96      2.61 o 
  -6   2   6       18.74       16.31      1.24 o 
  -5   2   6        0.40        0.00      0.34 o 
  -4   2   6       12.89       12.87      0.94 o 
  -3   2   6      124.80      120.68      3.82 o 
  -2   2   6       12.44       11.38      4.11 o 
  -1   2   6      563.42      661.08     32.61 o 
   0   2   6     1213.45     1221.44     63.66 o 
   1   2   6      899.19      959.63      7.80 o 
   2   2   6      543.93      610.47     22.81 o 
   3   2   6       51.62       46.44      3.35 o 
   4   2   6       26.29       23.88      2.67 o 
  -8   3   6       12.83       15.80      2.29 o 
  -7   3   6       43.38       45.59      3.23 o 
  -6   3   6       98.61       97.67      4.32 o 
  -5   3   6        0.83        0.00      0.56 o 
  -4   3   6       14.86       14.37      1.22 o 
  -3   3   6        7.29        6.58      0.79 o 
  -2   3   6        1.94        2.20      0.50 o 
  -1   3   6       13.25       15.31      1.08 o 
   0   3   6       34.67       32.16      1.56 o 
   1   3   6       97.74      102.38      2.82 o 
   2   3   6      152.56      160.11      8.15 o 
   3   3   6        5.79        6.14      1.76 o 
   4   3   6       38.08       32.52      3.23 o 
  -8   4   6       47.55       47.59      3.55 o 
  -7   4   6      136.78      140.30      5.58 o 
  -6   4   6      165.03      150.08      5.43 o 
  -5   4   6      446.21      312.70      7.37 o 
  -4   4   6      209.67      210.21      5.79 o 
  -3   4   6        0.38        1.65      0.85 o 
  -2   4   6      134.15      137.14     12.69 o 
  -1   4   6      120.67      103.46     20.96 o 
   0   4   6       48.20       45.22      4.05 o 
   1   4   6        1.40        1.72      0.78 o 
   2   4   6       48.11       49.93      2.37 o 
   3   4   6       87.30       75.66      3.82 o 
  -8   5   6       43.12       40.92      3.35 o 
  -7   5   6      303.23      292.35      8.17 o 
  -6   5   6      203.55      156.51      5.70 o 
  -5   5   6      291.69      237.91      6.70 o 
  -4   5   6      320.21      366.64      8.02 o 
  -3   5   6      165.03      232.98      6.29 o 
  -2   5   6       11.69       14.98      1.79 o 
  -1   5   6        7.45        7.76      0.96 o 
   0   5   6        0.38        0.08      0.62 o 
   1   5   6      199.88      175.33      6.96 o 
   2   5   6       31.25       28.89      1.99 o 
   3   5   6       44.58       35.40      2.36 o 
  -8   6   6       23.14       25.50      2.76 o 
  -7   6   6       20.30       17.57      2.32 o 
  -6   6   6       54.33       34.34      2.85 o 
  -5   6   6      151.74      163.77      5.82 o 
  -4   6   6      468.48      551.41     10.37 o 
  -3   6   6      588.59      697.76     11.52 o 
  -2   6   6      335.10      367.05      8.37 o 
  -1   6   6      416.90      324.51      7.99 o 
   0   6   6       75.65       61.81      3.76 o 
   1   6   6       15.30       15.85      1.60 o 
   2   6   6       86.41       68.25      3.25 o 
  -7   7   6        0.12        0.32      0.73 o 
  -6   7   6        0.54        1.47      1.09 o 
  -5   7   6       13.91       15.36      2.20 o 
  -4   7   6      199.48      237.77      7.26 o 
  -3   7   6      388.90      421.25      9.55 o 
  -2   7   6      372.49      365.61      8.96 o 
  -1   7   6       55.50       44.83      3.41 o 
   0   7   6      156.08      109.13      5.26 o 
   1   7   6       24.55       24.23      3.06 o 
  -6   8   6       28.40       27.20      2.85 o 
  -5   8   6       36.36       49.85      3.67 o 
  -4   8   6        7.36        7.73      1.85 o 
  -3   8   6        6.92        8.05      1.91 o 
  -2   8   6      131.88      117.62      5.55 o 
  -1   8   6      138.33       98.09      5.20 o 
  -2  -8   7       10.77       10.13      1.97 o 
  -1  -8   7      107.59      114.39      5.17 o 
   0  -8   7       50.20       56.11      3.58 o 
   1  -8   7       36.40       38.64      2.11 o 
   2  -8   7       13.49       13.75      2.03 o 
   3  -8   7       17.49       23.79      2.59 o 
  -3  -7   7       12.65       11.52      2.03 o 
  -2  -7   7       90.27       97.73      4.79 o 
  -1  -7   7      320.44      327.04      8.28 o 
   0  -7   7      169.25      177.22      5.99 o 
   1  -7   7       20.84       22.02      3.33 o 
   2  -7   7       52.24       58.82      2.47 o 
   3  -7   7       11.67       13.57      2.14 o 
   4  -7   7       26.68       29.43      2.88 o 
  -4  -6   7       58.16       52.64      3.73 o 
  -3  -6   7       27.92       27.14      2.61 o 
  -2  -6   7       82.77       76.26      4.05 o 
  -1  -6   7       77.90       84.37      4.08 o 
   0  -6   7      494.52      516.75      9.75 o 
   1  -6   7      126.05      132.23      3.44 o 
   2  -6   7      205.87      188.79      7.99 o 
   3  -6   7      108.97       89.24     13.31 o 
   4  -6   7       12.88       11.05      2.72 o 
   5  -6   7        9.29        6.17      1.65 o 
  -5  -5   7       39.33       44.81     11.31 o 
  -4  -5   7       20.08       23.73      5.79 o 
  -3  -5   7       15.76       14.28      1.94 o 
  -2  -5   7       21.97       22.82      2.23 o 
  -1  -5   7      133.19      131.10      4.85 o 
   0  -5   7       71.99       77.90      3.70 o 
   1  -5   7      362.23      350.60     12.73 o 
   2  -5   7      436.99      278.13      7.05 o 
   3  -5   7      416.87      434.38      9.08 o 
   4  -5   7      100.23      120.00      5.05 o 
   5  -5   7       16.70       22.24      2.53 o 
  -6  -4   7       10.88        9.17      1.35 o 
  -5  -4   7        6.82        9.38      2.70 o 
  -4  -4   7        4.58        6.69      1.15 o 
  -3  -4   7       31.65       33.24      5.21 o 
  -2  -4   7      170.34      156.93      5.23 o 
  -1  -4   7       53.06       56.84      3.11 o 
   0  -4   7        8.80        9.78      1.44 o 
   1  -4   7       15.23       10.52      1.50 o 
   2  -4   7      211.99      212.56      6.11 o 
   3  -4   7      272.85      324.51      7.84 o 
   4  -4   7      154.72      209.01      6.67 o 
   5  -4   7      104.46      130.46      5.64 o 
  -6  -3   7       13.47       18.08      3.97 o 
  -5  -3   7      117.89      124.38     25.98 o 
  -4  -3   7        0.62        1.21      0.61 o 
  -3  -3   7       22.37       23.38      4.63 o 
  -2  -3   7       10.02        8.58      1.38 o 
  -1  -3   7       72.55       68.71      3.32 o 
   0  -3   7       34.92       24.76      2.03 o 
   1  -3   7      111.98       87.13      3.79 o 
   2  -3   7       21.41       27.50      2.32 o 
   3  -3   7      341.77      430.00      9.05 o 
   4  -3   7       13.98       19.39      2.38 o 
   5  -3   7       69.51       67.39      4.26 o 
  -7  -2   7       29.83       32.73      7.04 o 
  -6  -2   7       30.34       31.96      3.89 o 
  -5  -2   7       21.90       22.17      2.73 o 
  -4  -2   7      573.06      547.69     28.64 o 
  -3  -2   7       48.70       47.97      1.84 o 
  -2  -2   7      150.36      131.04     10.87 o 
  -1  -2   7       52.29       51.38      2.76 o 
   0  -2   7        2.79        1.73      0.76 o 
   1  -2   7       32.40       36.87      2.53 o 
   2  -2   7       11.26       16.51      1.94 o 
   3  -2   7       51.56       52.82      3.32 o 
   4  -2   7      222.04      209.71      6.82 o 
   5  -2   7        0.85        0.00      1.15 o 
  -7  -1   7        0.20        0.01      0.63 o 
  -6  -1   7      161.84      158.68     11.27 o 
  -5  -1   7       42.77       45.24      3.44 o 
  -4  -1   7      248.48      225.23      5.36 o 
  -3  -1   7     1059.77      909.64     72.23 o 
  -2  -1   7      694.82      521.70    104.23 o 
  -1  -1   7      849.36      474.12      8.14 o 
   0  -1   7      153.60      154.75      4.76 o 
   1  -1   7       85.64       99.05      4.02 o 
   2  -1   7      179.53      212.80      6.17 o 
   3  -1   7       24.51       21.91      2.35 o 
   4  -1   7       70.04       61.98      3.94 o 
   5  -1   7       82.85       73.17      4.55 o 
  -8   0   7       19.12       20.80      2.78 o 
  -7   0   7        8.99       10.40      1.75 o 
  -6   0   7       20.53       21.02      1.85 o 
  -5   0   7      144.49      132.78      8.58 o 
  -4   0   7      136.11      103.79      3.03 o 
  -3   0   7      813.39      616.21    109.04 o 
  -2   0   7     1132.30      966.06     29.07 o 
  -1   0   7      877.97      814.87    113.05 o 
   0   0   7     1068.15     1214.74     13.28 o 
   1   0   7       67.52       92.36      3.91 o 
   2   0   7        8.20        8.55      1.59 o 
   3   0   7      436.98      397.86      9.05 o 
   4   0   7       47.70       46.41      3.55 o 
   5   0   7      103.57       92.06      5.20 o 
  -8   1   7        9.30        8.93      1.94 o 
  -7   1   7       10.21       12.12      1.31 o 
  -6   1   7        1.22        1.62      0.63 o 
  -5   1   7       30.91       28.88      1.55 o 
  -4   1   7       20.14       16.12      1.98 o 
  -3   1   7      159.62      132.77     11.74 o 
  -2   1   7      776.95      665.78    189.58 o 
  -1   1   7     1389.15     1612.60    154.50 o 
   0   1   7       78.69       98.53      3.91 o 
   1   1   7      276.84      264.26      6.64 o 
   2   1   7        0.71        0.44      1.03 o 
   3   1   7       30.35       29.26      2.82 o 
   4   1   7       81.96       78.40      4.61 o 
  -8   2   7       51.33       62.31      4.11 o 
  -7   2   7        2.76        1.91      1.03 o 
  -6   2   7       13.84       15.75      1.88 o 
  -5   2   7       18.49       14.07      1.76 o 
  -4   2   7       10.54        6.24      2.53 o 
  -3   2   7       49.84       50.38     10.16 o 
  -2   2   7       10.99        9.14      3.94 o 
  -1   2   7      197.71      227.87     19.68 o 
   0   2   7      257.30      298.44      7.31 o 
   1   2   7      116.80      103.26      4.32 o 
   2   2   7       17.29       13.22      1.97 o 
   3   2   7       25.24       23.21      2.70 o 
   4   2   7       57.78       47.50      3.85 o 
  -8   3   7       91.28      107.78      5.32 o 
  -7   3   7      111.81      116.94      5.17 o 
  -6   3   7       88.72       74.17      3.88 o 
  -5   3   7       20.04       23.06      2.12 o 
  -4   3   7       75.36       63.98      3.20 o 
  -3   3   7      121.51      118.88     26.13 o 
  -2   3   7       39.62       50.03      2.76 o 
  -1   3   7      117.66      130.95      4.63 o 
   0   3   7      171.03      155.61     10.53 o 
   1   3   7       48.77       46.25      2.08 o 
   2   3   7       33.85       31.26      2.85 o 
   3   3   7       22.27       21.77      2.70 o 
  -8   4   7       76.52       78.17      4.58 o 
  -7   4   7      156.57      139.65      5.73 o 
  -6   4   7      157.76      107.07      4.76 o 
  -5   4   7       45.01       46.33      3.06 o 
  -4   4   7      105.31      110.36      4.44 o 
  -3   4   7        9.98       10.84      1.65 o 
  -2   4   7        4.50        4.09      0.74 o 
  -1   4   7      356.01      350.84     41.18 o 
   0   4   7      147.52      119.20      5.74 o 
   1   4   7      152.77      129.84      5.98 o 
   2   4   7       38.94       40.86      3.32 o 
   3   4   7       37.44       29.85      3.20 o 
  -8   5   7       18.48       15.77      2.38 o 
  -7   5   7       44.82       38.19      3.14 o 
  -6   5   7      259.93      209.60      6.82 o 
  -5   5   7      310.25      340.02      8.34 o 
  -4   5   7       90.58      108.16      4.64 o 
  -3   5   7      622.62      718.79     11.49 o 
  -2   5   7       55.74       69.44      3.70 o 
  -1   5   7      125.80      117.36      4.76 o 
   0   5   7      114.32       93.21      3.01 o 
   1   5   7      187.41      146.12     12.35 o 
   2   5   7      153.98      136.92      5.93 o 
  -7   6   7        7.61        6.08      1.65 o 
  -6   6   7       33.18       31.78      2.88 o 
  -5   6   7      391.15      420.22      9.66 o 
  -4   6   7      204.60      253.48      7.37 o 
  -3   6   7       63.28       68.24      3.94 o 
  -2   6   7       74.35       73.79      4.05 o 
  -1   6   7       31.54       30.52      2.79 o 
   0   6   7       99.73       69.03      4.08 o 
   1   6   7      124.06       97.73      5.05 o 
  -6   7   7       14.42       17.60      2.47 o 
  -5   7   7        0.54        0.29      1.00 o 
  -4   7   7      105.89      114.86      5.32 o 
  -3   7   7       48.81       56.49      3.82 o 
  -2   7   7       52.62       49.50      3.64 o 
  -1   7   7        0.27        0.26      1.18 o 
  -5   8   7       22.67       27.97      3.00 o 
  -4   8   7       43.26       49.35      3.82 o 
  -3   8   7       41.18       43.06      3.61 o 
   0  -8   8        7.06        8.23      1.79 o 
   1  -8   8        0.20        0.41      0.88 o 
  -2  -7   8      137.36      150.67      6.14 o 
  -1  -7   8       59.17       63.48      3.97 o 
   0  -7   8      100.40      107.93      4.96 o 
   1  -7   8       46.57       50.27      2.37 o 
   2  -7   8        8.78        6.84      1.08 o 
   3  -7   8       18.25       16.20      2.04 o 
  -4  -6   8        8.45        9.81      1.97 o 
  -3  -6   8       16.67       19.77      2.41 o 
  -2  -6   8       78.18       78.99      4.32 o 
  -1  -6   8       70.57       79.93      4.23 o 
   0  -6   8      230.86      242.11      7.11 o 
   1  -6   8      259.86      270.74     18.59 o 
   2  -6   8       73.88       56.37     12.76 o 
   3  -6   8       11.04       10.12      2.36 o 
   4  -6   8       67.76       73.39     14.81 o 
  -5  -5   8        0.17        0.21      0.88 o 
  -4  -5   8        9.92        8.11      1.73 o 
  -3  -5   8        1.45        1.85      1.09 o 
  -2  -5   8        5.74        5.29      1.35 o 
  -1  -5   8       26.98       29.49      2.56 o 
   0  -5   8      102.07      103.02      4.52 o 
   1  -5   8      144.29      113.53     25.65 o 
   2  -5   8      115.52      111.75      4.85 o 
   3  -5   8       32.04       38.54      3.06 o 
   4  -5   8       16.42       21.06      2.47 o 
  -5  -4   8        9.87       11.41      1.37 o 
  -4  -4   8        2.02        0.59      0.82 o 
  -3  -4   8        2.36        1.23      0.91 o 
  -2  -4   8       22.79       19.48      2.09 o 
  -1  -4   8       42.40       41.30      2.85 o 
   0  -4   8       20.21       14.72      1.79 o 
   1  -4   8      220.26      170.82      5.73 o 
   2  -4   8       23.78       24.70      2.41 o 
   3  -4   8       30.81       35.43      2.94 o 
   4  -4   8        4.18        4.29      1.56 o 
  -6  -3   8       54.31       68.90     10.99 o 
  -5  -3   8       85.60      100.65     19.68 o 
  -4  -3   8       34.85       39.35      1.95 o 
  -3  -3   8        9.97       13.13      1.76 o 
  -2  -3   8        3.92        3.20      1.06 o 
  -1  -3   8        4.01        3.23      1.00 o 
   0  -3   8        1.96        2.12      0.88 o 
   1  -3   8      162.52      171.00      5.70 o 
   2  -3   8       98.50      113.54      4.82 o 
   3  -3   8       24.19       27.85      2.70 o 
   4  -3   8        0.18        0.24      1.12 o 
  -6  -2   8      100.30      107.36      6.24 o 
  -5  -2   8      134.92      140.02      3.71 o 
  -4  -2   8      384.53      340.20     19.33 o 
  -3  -2   8      308.19      306.48      7.37 o 
  -2  -2   8       79.18       76.58      3.67 o 
  -1  -2   8        1.81        1.06      0.68 o 
   0  -2   8       63.44       59.28      3.26 o 
   1  -2   8      159.00      172.52      5.70 o 
   2  -2   8      180.63      216.35      6.64 o 
   3  -2   8       60.08       78.55      4.35 o 
   4  -2   8       99.55      118.33      5.55 o 
  -7  -1   8        0.88        1.60      0.81 o 
  -6  -1   8       89.95       81.13      4.60 o 
  -5  -1   8      252.17      226.41      4.56 o 
  -4  -1   8      338.56      289.39     37.63 o 
  -3  -1   8      421.85      332.41     55.27 o 
  -2  -1   8      455.76      408.91      8.14 o 
  -1  -1   8       13.68       10.08      1.47 o 
   0  -1   8       39.76       41.04      2.70 o 
   1  -1   8      177.75      214.15      6.35 o 
   2  -1   8      391.27      450.27      9.55 o 
   3  -1   8      158.59      170.50      6.35 o 
   4  -1   8      177.76      153.96      6.40 o 
  -7   0   8        2.22        1.39      0.74 o 
  -6   0   8        1.55        1.60      0.68 o 
  -5   0   8       92.02       72.88      6.40 o 
  -4   0   8      286.52      241.89     40.02 o 
  -3   0   8      391.51      350.37      9.03 o 
  -2   0   8      184.51      119.00      4.32 o 
  -1   0   8       13.19       13.25      1.59 o 
   0   0   8        1.12        1.29      0.91 o 
   1   0   8      100.43      109.31      4.61 o 
   2   0   8       29.91       37.31      3.03 o 
   3   0   8      287.81      230.42      7.40 o 
   4   0   8      312.35      218.73      7.73 o 
  -7   1   8        0.10        0.09      0.82 o 
  -6   1   8        0.12        1.01      0.60 o 
  -5   1   8        6.17        7.85      1.72 o 
  -4   1   8       11.75       11.78      1.44 o 
  -3   1   8       95.33       98.52      9.99 o 
  -2   1   8       33.93       31.24      7.83 o 
  -1   1   8        0.41        0.35      0.65 o 
   0   1   8      176.65      199.84      5.93 o 
   1   1   8       48.31       52.76      3.29 o 
   2   1   8       40.77       38.54      3.11 o 
   3   1   8       69.05       53.85      3.79 o 
  -7   2   8        1.84        2.38      1.12 o 
  -6   2   8        3.93        2.00      1.00 o 
  -5   2   8        4.52        3.10      1.65 o 
  -4   2   8        0.38        0.31      0.44 o 
  -3   2   8       21.62       21.79      6.24 o 
  -2   2   8       16.31       13.87      1.34 o 
  -1   2   8       15.50       19.30      1.97 o 
   0   2   8       79.69       91.27      4.11 o 
   1   2   8        0.37        1.29      1.03 o 
   2   2   8        0.59        0.50      1.09 o 
   3   2   8       11.64        9.40      2.09 o 
  -7   3   8       37.37       30.61      2.79 o 
  -6   3   8       11.64        9.52      1.73 o 
  -5   3   8        6.44       19.06      2.12 o 
  -4   3   8       28.36       30.26      2.47 o 
  -3   3   8       68.45       53.42     25.94 o 
  -2   3   8      757.79      822.34    122.66 o 
  -1   3   8       76.54       90.93      8.46 o 
   0   3   8      111.13      115.39      4.70 o 
   1   3   8       42.36       30.46      2.76 o 
   2   3   8        0.57        0.44      1.15 o 
  -7   4   8       83.47       61.28      3.97 o 
  -6   4   8       85.27       90.89      4.55 o 
  -5   4   8       65.70       65.45      3.76 o 
  -4   4   8      270.90      316.99      7.76 o 
  -3   4   8      113.63      145.79      5.20 o 
  -2   4   8      134.29      163.09      5.43 o 
  -1   4   8      452.66      484.87      6.46 o 
   0   4   8      200.62      194.75      4.31 o 
   1   4   8      241.96      171.35      6.23 o 
   2   4   8       51.56       43.09      3.73 o 
  -7   5   8       64.44       57.66      3.97 o 
  -6   5   8      103.62      104.55      5.05 o 
  -5   5   8       93.45      104.28      4.88 o 
  -4   5   8        5.24        8.17      1.70 o 
  -3   5   8      130.99      150.64      5.58 o 
  -2   5   8       49.69       56.78      3.58 o 
  -1   5   8      214.65      228.81      6.87 o 
   0   5   8      339.07      300.37      8.02 o 
   1   5   8      478.30      336.88      8.87 o 
  -6   6   8        0.19        0.00      0.82 o 
  -5   6   8       51.40       51.06      3.64 o 
  -4   6   8       13.44       18.07      2.47 o 
  -3   6   8       15.87       20.21      2.56 o 
  -2   6   8       10.62       10.34      2.06 o 
  -1   6   8       27.47       26.44      2.79 o 
  -5   7   8        0.35        0.00      0.97 o 
  -4   7   8       26.23       29.73      3.06 o 
  -3   7   8       12.36       14.48      2.41 o 
  -2   7   8       35.56       44.15      3.58 o 
  -1  -7   9       76.40       84.72      4.73 o 
   0  -7   9       28.46       34.43      3.08 o 
   1  -7   9       15.38       15.72      2.20 o 
  -3  -6   9        5.82        5.46      1.62 o 
  -2  -6   9       29.68       38.63      3.26 o 
  -1  -6   9       68.37       78.67      4.44 o 
   0  -6   9       27.78       29.52      2.76 o 
   1  -6   9        5.47        2.59      1.20 o 
   2  -6   9       14.84       13.01      1.44 o 
  -4  -5   9        0.96        1.23      1.18 o 
  -3  -5   9        2.05        1.76      1.09 o 
  -2  -5   9        8.10        8.75      1.67 o 
  -1  -5   9       67.43       79.96      4.29 o 
   0  -5   9       38.41       30.79      2.73 o 
   1  -5   9        0.16        0.21      0.73 o 
   2  -5   9        1.34        1.32      1.00 o 
   3  -5   9        2.86        3.73      1.41 o 
  -5  -4   9       12.59       16.66      2.38 o 
  -4  -4   9        3.38        2.56      1.23 o 
  -3  -4   9        0.24        0.00      0.65 o 
  -2  -4   9       10.41       12.54      1.85 o 
  -1  -4   9       99.06       92.12      4.47 o 
   0  -4   9       65.32       35.99      2.85 o 
   1  -4   9       28.91       25.97      2.53 o 
   2  -4   9        4.19        3.00      1.29 o 
   3  -4   9       14.83       19.77      2.50 o 
  -5  -3   9       71.84       80.43      4.52 o 
  -4  -3   9       43.41       49.44      3.44 o 
  -3  -3   9        3.95        4.35      1.26 o 
  -2  -3   9       16.68       18.71      2.09 o 
  -1  -3   9      262.80      163.09      5.79 o 
   0  -3   9      136.61      133.34      5.32 o 
   1  -3   9      103.51      116.62      5.08 o 
   2  -3   9       72.48       82.81      4.47 o 
   3  -3   9        0.18        0.00      1.03 o 
  -6  -2   9       92.99       88.15      7.71 o 
  -5  -2   9      107.26      124.52      5.35 o 
  -4  -2   9       82.31       82.81      4.23 o 
  -3  -2   9       22.02       18.77      2.06 o 
  -2  -2   9       18.27       15.45      1.82 o 
  -1  -2   9      138.15      100.58      4.49 o 
   0  -2   9      414.99      426.30      9.28 o 
   1  -2   9      194.99      221.32      6.93 o 
   2  -2   9      277.43      339.23      8.90 o 
   3  -2   9       89.82      111.63      5.46 o 
  -6  -1   9       58.06       56.58      7.45 o 
  -5  -1   9       97.91       92.92     15.29 o 
  -4  -1   9       66.34       70.91      3.79 o 
  -3  -1   9        8.89        6.35      1.29 o 
  -2  -1   9        4.34        1.82      0.88 o 
  -1  -1   9       29.27       27.17      2.38 o 
   0  -1   9      101.63      117.59      4.88 o 
   1  -1   9      214.13      243.32      7.26 o 
   2  -1   9      420.98      495.13     10.78 o 
   3  -1   9      336.85      416.17     10.43 o 
  -7   0   9        7.25        6.46      1.15 o 
  -6   0   9       14.50       14.53      2.82 o 
  -5   0   9       11.59       12.53      1.27 o 
  -4   0   9       20.55       18.51      1.38 o 
  -3   0   9        7.38        7.05      1.32 o 
  -2   0   9      125.46       81.69      3.88 o 
  -1   0   9        4.58        4.35      1.15 o 
   0   0   9       12.91       15.04      1.97 o 
   1   0   9       86.05      115.24      5.08 o 
   2   0   9      217.14      243.38      7.70 o 
   3   0   9      203.93      205.42      7.49 o 
  -7   1   9        0.11        0.06      0.85 o 
  -6   1   9        3.01        3.35      0.84 o 
  -5   1   9       37.83       38.59      1.98 o 
  -4   1   9        2.54        1.84      0.66 o 
  -3   1   9       18.78       11.57      1.59 o 
  -2   1   9        0.22        0.56      0.71 o 
  -1   1   9        7.63        9.25      1.56 o 
   0   1   9        1.52        0.91      0.91 o 
   1   1   9       15.32       14.31      2.12 o 
   2   1   9        4.87        5.55      1.73 o 
  -7   2   9       11.46       10.60      1.91 o 
  -6   2   9       10.80       12.60      1.97 o 
  -5   2   9       79.19       88.27      4.29 o 
  -4   2   9      302.77      305.40     47.74 o 
  -3   2   9      153.49      146.76     54.18 o 
  -2   2   9      110.89      110.39      4.44 o 
  -1   2   9       25.81       31.81      2.59 o 
   0   2   9        0.44        0.06      0.94 o 
   1   2   9       57.58       53.96      3.70 o 
   2   2   9       38.50       32.23      3.17 o 
  -7   3   9       17.40       17.65      2.44 o 
  -6   3   9      107.07      124.26      5.41 o 
  -5   3   9       79.13       97.88      4.61 o 
  -4   3   9      237.02      297.37      7.55 o 
  -3   3   9      228.01      196.87     86.25 o 
  -2   3   9      294.22      305.45      7.34 o 
  -1   3   9      233.95      264.70      7.20 o 
   0   3   9       57.98       67.95      3.97 o 
   1   3   9        1.83        1.94      1.44 o 
  -6   4   9        5.21        8.20      1.82 o 
  -5   4   9       15.53       17.04      2.29 o 
  -4   4   9       60.15       75.44      4.08 o 
  -3   4   9      201.07      240.35      6.93 o 
  -2   4   9      281.70      369.40      8.49 o 
  -1   4   9      480.30      502.82      9.93 o 
   0   4   9      388.50      385.85      9.25 o 
  -6   5   9        0.24        0.00      0.79 o 
  -5   5   9        0.23        0.06      0.91 o 
  -4   5   9        4.24        4.29      1.47 o 
  -3   5   9       32.88       43.36      3.32 o 
  -2   5   9      133.74      156.07      5.96 o 
  -5   6   9        9.32        9.64      2.06 o 
  -4   6   9       19.93       25.56      2.82 o 
  -3   6   9       33.51       39.80      3.41 o 
  -2  -5  10       41.38       48.82      3.64 o 
  -1  -5  10        4.25        4.32      1.38 o 
   0  -5  10        0.10        0.00      0.73 o 
   1  -5  10       18.08       15.69      2.29 o 
  -4  -4  10       16.47       16.13      2.38 o 
  -3  -4  10       90.55       98.73      5.05 o 
  -2  -4  10      106.69      109.81      5.23 o 
  -1  -4  10       66.90       42.51      3.32 o 
   0  -4  10       29.38       27.32      2.76 o 
   1  -4  10        1.89        1.15      1.09 o 
   2  -4  10       23.03       28.11      2.94 o 
  -4  -3  10        6.32        9.37      1.82 o 
  -3  -3  10       91.51       94.80      4.82 o 
  -2  -3  10      160.30      133.22      5.58 o 
  -1  -3  10      171.16      122.20      5.38 o 
   0  -3  10      185.53      208.71      7.11 o 
   1  -3  10       79.99       97.85      4.99 o 
   2  -3  10       10.44       13.25      2.20 o 
  -5  -2  10        0.94        0.94      0.94 o 
  -4  -2  10        1.65        1.97      1.06 o 
  -3  -2  10       15.81       13.72      1.94 o 
  -2  -2  10       88.05       52.11      3.47 o 
  -1  -2  10      108.85      112.74      5.11 o 
   0  -2  10      304.55      334.27      8.87 o 
   1  -2  10      277.16      340.64      9.19 o 
   2  -2  10       86.82       99.76      5.26 o 
  -5  -1  10        9.43        8.81      1.73 o 
  -4  -1  10       23.74       28.35      2.61 o 
  -3  -1  10        3.43        1.62      0.91 o 
  -2  -1  10       11.41        7.43      1.53 o 
  -1  -1  10       46.00       47.29      3.32 o 
   0  -1  10      162.18      201.69      6.87 o 
   1  -1  10      224.98      252.07      7.93 o 
   2  -1  10       82.02       89.21      5.02 o 
  -6   0  10        9.61       12.59      1.45 o 
  -5   0  10        0.96        1.94      1.06 o 
  -4   0  10        1.76        2.06      0.97 o 
  -3   0  10        5.21        2.53      1.03 o 
  -2   0  10        0.38        1.26      0.91 o 
  -1   0  10        3.86        4.99      1.35 o 
   0   0  10        8.87        9.90      1.82 o 
   1   0  10       30.21       36.16      3.23 o 
  -6   1  10       68.35       86.63      4.58 o 
  -5   1  10      110.06      109.28      4.79 o 
  -4   1  10       43.10       43.24      3.00 o 
  -3   1  10       31.47       21.62      2.20 o 
  -2   1  10        0.95        0.85      0.85 o 
  -1   1  10       45.47       45.12      3.23 o 
   0   1  10       17.82       18.86      2.35 o 
   1   1  10        7.93        9.43      1.94 o 
  -6   2  10       95.68      112.45      5.20 o 
  -5   2  10      117.39      155.52      5.82 o 
  -4   2  10      168.33      123.70      4.91 o 
  -3   2  10      131.47      113.33      4.76 o 
  -2   2  10       47.57       48.56      3.32 o 
  -1   2  10        0.34        0.91      0.88 o 
   0   2  10        1.27        1.82      1.23 o 
  -6   3  10       37.37       44.30      3.53 o 
  -5   3  10       72.88       88.51      4.61 o 
  -4   3  10      156.39      217.20      6.79 o 
  -2   3  10      234.51      231.01      6.93 o 
  -1   3  10       39.40       43.01      3.32 o 
   0   3  10        9.44       10.46      2.00 o 
  -5   4  10       14.33       19.74      2.56 o 
  -4   4  10       66.63       91.45      4.70 o 
  -3  -3  11       48.72       47.91      3.64 o 
  -2  -3  11       98.14       54.73      3.88 o 
  -1  -3  11      142.39      155.99      6.46 o 
   0  -3  11       39.73       50.94      3.82 o 
  -3  -2  11       20.89       14.83      2.17 o 
  -2  -2  11       68.68       63.48      4.11 o 
  -1  -2  11      110.20      139.27      6.05 o 
   0  -2  11       52.89       60.84      4.20 o 
  -4  -1  11        2.76        4.44      1.38 o 
  -3  -1  11        0.34        0.24      0.71 o 
  -2  -1  11       10.72        8.78      1.76 o 
  -1  -1  11       25.14       31.26      3.00 o 
   0  -1  11        1.95        1.53      1.18 o 
  -4   0  11        4.91        3.79      1.26 o 
  -3   0  11        6.24        5.11      1.41 o 
  -2   0  11        5.36        4.79      1.41 o 
  -1   0  11       15.14       17.24      2.35 o 
   0   0  11       14.55       19.15      2.56 o 
  -4   1  11       22.79       17.63      2.14 o 
  -3   1  11        0.86        0.71      0.85 o 
  -2   1  11        5.20        6.02      1.53 o 
  -1   1  11       43.01       47.85      3.61 o 
  -3   2  11       16.62       19.48      2.35 o 
  -2   2  11        8.82        8.99      1.82 o 
                                                 
